# Supplementary material for: Draft genome sequence of the Daphnia pathogen Octosporea bayeri: insights into the gene content of a large microsporidian genome and a model for host-parasite interactions
Source: Genome Biol. 2009 Oct 6;10(10):R106. doi: 10.1186/gb-2009-10-10-r106 (PMC2784321; doi:10.1186/gb-2009-10-10-r106)
Supplement: Additional data file 1 — Enc. cuniculi predicted genes and the putative counterparts identified in O. bayeri. [file gb-2009-10-10-r106-S1.XLS]

## Sheet: Sheet1
Additional data file 1 E. cuniculi predicted genes and their putative counterparts in O. bayeri.
E. cuniculi chromosome 1 1	O. bayeri contig	E-value 2
hypothetical protein ECU01_0010
hypothetical protein ECU01_0020
5.8S-23S ribosomal RNA	Contig_1033_length_4400	6e-157
16S Ribosomal DNA	Contig_1033_length_4400	6e-157
hypothetical protein ECU01_0030
hypothetical protein ECU01_0040
hypothetical protein ECU01_0050
hypothetical protein ECU01_0060
hypothetical protein ECU01_0070
hypothetical protein ECU01_0080
hypothetical protein ECU01_0090
hypothetical protein ECU01_0100
glypican-4
hypothetical protein ECU01_0120
hypothetical protein ECU01_0130
glutamyl-aminopeptidase	Contig_2522_length_598	3e-45
dihydrofolate reductase
thymidylate synthase
serine hydroxymethyltransferase
ABC transporter	Contig_10005_length_321	2e-12
hypothetical protein ECU01_0210	Contig_15214_length_440	6e-13
hypothetical protein ECU01_0220
hypothetical protein ECU01_0230	Contig_21398_length_731	4e-17
fructose biphosphate aldolase B	Contig_1030_length_1607	1e-100
hypothetical protein ECU01_0250	Contig_6920_length_791	6e-15
dynein light chain	Contig_10577_length_374	0.0002
hypothetical protein ECU01_0280
hypothetical protein ECU01_0290	Contig_9875_length_587	7e-20
hypothetical protein ECU01_0300
60S ribosomal protein L8	Contig_22984_length_831	2e-55
hypothetical protein ECU01_0320
hypothetical protein ECU01_0330	Contig_7102_length_293	2e-11
hypothetical protein ECU01_0340	Contig_3995_length_951	1e-25
helicase DNA-binding protein	Contig_8914_length_464	1e-103
hypothetical protein ECU01_0360	Contig_7871_length_1043	7e-30
zuotin	Contig_14621_length_612	2e-34
hypothetical protein ECU01_0380	Contig_2490_length_1141	8e-59
hypothetical protein ECU01_0390	Contig_6115_length_350	2e-17
hypothetical protein ECU01_0400	Contig_13611_length_912	3e-16
tRNA-Gly
hypothetical protein ECU01_0410	Contig_5058_length_675	3e-24
hypothetical protein ECU01_0420	Contig_4924_length_956	1e-25
hypothetical protein ECU01_0430	Contig_11907_length_926	6e-65
hypothetical protein ECU01_0440
hypothetical protein ECU01_0450	Contig_6861_length_362	2e-24
actin	Contig_11571_length_1203	5e-170
transcription factor	Contig_14514_length_949	1e-38
hypothetical protein ECU01_0480	Contig_1828_length_597	1e-16
hypothetical protein ECU01_0490	Contig_9662_length_1223	1e-23
hypothetical protein ECU01_0500	Contig_24057_length_446	1e-17
NifU	Contig_242_length_546	4e-55
hypothetical protein ECU01_0520	Contig_29637_length_354	1e-13
hypothetical protein ECU01_0530	Contig_8332_length_759	3e-18
RNA-binding protein
small nuclear ribonucleoprotein	Contig_292_length_313	2e-10
hypothetical protein ECU01_0550
hypothetical protein ECU01_0560	Contig_4016_length_754	1e-16
dnaJ heat shock protein	Contig_22453_length_298	1e-05
hypothetical protein ECU01_0580
hypothetical protein ECU01_0600
DNA-directed RNA polymerase I	Contig_2570_length_814	2e-75
hypothetical protein ECU01_0610	Contig_13180_length_713	8e-45
hypothetical protein ECU01_0620	Contig_6632_length_745	1e-18
serine/threonine protein kinase	Contig_10303_length_1060	4e-91
hypothetical protein ECU01_0640	Contig_6767_length_1358	7e-20
phosphoacetyl-glucosamine mutase	Contig_1964_length_971	1e-48
thioredoxin reductase
hypothetical protein ECU01_0670	Contig_25570_length_337	1e-33
thioredoxin reductase
hypothetical protein ECU01_0690	Contig_3281_length_599	5e-08
eukaryotic translation initiation factor 2	Contig_347_length_1879	1e-150
hypothetical protein ECU01_0710
thioredoxin	Contig_11621_length_1028	3e-29
leptin receptor	Contig_6083_length_663	5e-11
thymidine kinase	Contig_9881_length_737	4e-29
hypothetical protein ECU01_0750	Contig_13749_length_709	4e-26
hypothetical protein ECU01_0760	Contig_8536_length_787	7e-22
hypothetical protein ECU01_0770
tRNA-Ser	Contig_25383_length_332	82.64
hypothetical protein ECU01_0780	Contig_13248_length_262	7e-10
hypothetical protein ECU01_0790
alpha,alpha trehalose-phosphate synthase	Contig_7546_length_715	3e-62
hypothetical protein ECU01_0810
hypothetical protein ECU01_0820	Contig_12489_length_581	3e-11
hypothetical protein ECU01_0830	Contig_22235_length_443	3e-34
ribonucleoprotein	Contig_7169_length_686	4e-05
hypothetical protein ECU01_0850
hypothetical protein ECU01_0860	Contig_23845_length_147	5e-06
trehalose-6-phosphate synthase	Contig_25108_length_934	2e-31
hypothetical protein ECU01_0880	Contig_40266_length_210	2e-18
hypothetical protein ECU01_0890
hypothetical protein ECU01_0900
hypothetical protein ECU01_0910
40S ribosomal protein S12	Contig_19091_length_470	1e-20
thioredoxin
ubiquitin conjugating enzyme E2	Contig_19083_length_704	2e-32
hypothetical protein ECU01_0950	Contig_37789_length_170	6e-07
hypothetical protein ECU01_0955	Contig_26865_length_228	1e-11
ribosome recycling factor	Contig_1704_length_1258	2e-23
aldose reductase	Contig_4543_length_623	2e-48
anti-telomeric silencing protein	Contig_13355_length_510	2e-16
hypothetical protein ECU01_0990
CDP-diacylglycerol insitol-3-phosphatidyltransferase	Contig_33135_length_173	2e-10
ubiquitin-conjugating enzyme E2	Contig_27686_length_864	5e-41
hypothetical protein ECU01_1020
hypothetical protein ECU01_1030	Contig_16472_length_216	1e-07
negative regulator of transcription	Contig_9832_length_286	2e-16
hypothetical protein ECU01_1050
rad25 DNA repair helicase	Contig_8673_length_2219	0
hypothetical protein ECU01_1070	Contig_1458_length_1085	4e-14
nucleolar protein	Contig_9563_length_1183	4e-84
hypothetical protein ECU01_1090	Contig_18468_length_277	5e-21
hypothetical protein ECU01_1095	Contig_10413_length_1601	1e-38
hypothetical protein ECU01_1100
cytochrome B5
hypothetical protein ECU01_1110	Contig_2594_length_525	4e-10
hypothetical protein ECU01_1120
serine protease precursor	Contig_8493_length_1736	3e-101
hypothetical protein ECU01_1140
cyclin K	Contig_28708_length_256	2e-19
chromosome segregation protein	Contig_8200_length_634	8e-46
hypothetical protein ECU01_1170	Contig_87_length_1106	2e-67
ruvB DNA helicase	Contig_17456_length_342	4e-13
hypothetical protein ECU01_1190	Contig_14253_length_373	7e-11
hypothetical protein ECU01_1200	Contig_24443_length_409	7e-52
dynamin	Contig_6895_length_596	2e-50
guanylate kinase	Contig_22328_length_409	1e-12
ATPase	Contig_4243_length_1197	3e-140
hypothetical protein ECU01_1240	Contig_12292_length_609	2e-44
hypothetical protein ECU01_1250	Contig_32336_length_435	5e-30
myosin regulatory light chain
hypothetical protein ECU01_1270
nuclear movement protein	Contig_1474_length_843	4e-18
coatomer complex	Contig_2122_length_1456	7e-98
cell division control protein	Contig_15179_length_487	2e-46
frataxin	Contig_18405_length_378	3e-16
protein kinase C	Contig_14541_length_1048	7e-104
transcription initiation factor	Contig_20683_length_487	4e-51
hypothetical protein ECU01_1340	Contig_3561_length_1288	2e-29
hypothetical protein ECU01_1350
small nucleolar protein	Contig_9108_length_370	5e-15
septin	Contig_22427_length_569	3e-42
glycerophosphoryldiester phosphodiesterase	Contig_22653_length_1267	1e-32
chitin synthase I	Contig_12621_length_1109	2e-103
hypothetical protein ECU01_1400	Contig_15214_length_440	6e-13
ABC transporter	Contig_10005_length_321	2e-12
hydroxymethyltransferase
thymidylate synthase
dihydrofolate reductase
glutamyl aminopeptidase	Contig_2522_length_598	3e-45
hypothetical protein ECU01_1480
hypothetical protein ECU01_1490
glypican-4
hypothetical protein ECU01_1510
hypothetical protein ECU01_1520
hypothetical protein ECU01_1530
hypothetical protein ECU01_1540
hypothetical protein ECU01_1550
hypothetical protein ECU01_1560
hypothetical protein ECU01_1570
hypothetical protein ECU01_1580
16S ribosomal RNA	Contig_1033_length_4400	6e-157
5.8S-23S ribosomal RNA	Contig_1033_length_4400	6e-157
hypothetical protein ECU01_1590
hypothetical protein ECU01_1600
E. cuniculi chromosome 2 1	O.bayeri contig	E-value 2
hypothetical protein ECU02_0010
hypothetical protein ECU02_0020
hypothetical protein ECU02_0030
hypothetical protein ECU02_0040
hypothetical protein ECU02_0050
hypothetical protein ECU02_0060
hypothetical protein ECU02_0070
hypothetical protein ECU02_0080
hypothetical protein ECU02_0090
similarity to HSP70-related protein	Contig_20322_length_2434	3e-101
hypothetical protein ECU02_0110	Contig_22443_length_651	9e-25
hypothetical protein ECU02_0120
hypothetical protein ECU02_0130
RAN-specific GTPase activating protein	Contig_5393_length_634	3e-23
hypothetical protein ECU02_0150	Contig_12904_length_964	9e-12
hypothetical protein ECU02_0160
hypothetical protein ECU02_0170
hypothetical protein ECU02_0180
hypothetical protein ECU02_0190
similarity to yeast gene involved in plasmid maintenance	Contig_7471_length_910	3e-84
hypothetical protein ECU02_0210	Contig_5690_length_2553	4e-12
hypothetical protein ECU02_0220	Contig_32529_length_133	8e-07
Isopentenyl-diphosphate-delta-isomerase II	Contig_4638_length_790	1e-54
U3 snoRNA-associated RNP (18S rRNA production)	Contig_15288_length_249	2e-25
putative RNA-binding protein with some similarity to polyadenylate-binding proteins
GATA zinc finger transcription factor 3	Contig_6917_length_1537	1e-29
hypothetical protein ECU02_0270	Contig_3403_length_467	8e-17
hypothetical protein ECU02_0280
DNA replication factor C (activator 1) subunit	Contig_8062_length_1178	2e-69
hypothetical protein ECU02_0300	Contig_33170_length_244	9e-10
zinc finger protein	Contig_3532_length_2063	2e-11
hypothetical protein ECU02_0320	Contig_15215_length_516	3e-10
Probable cation transporting ATPase	Contig_5986_length_474	2e-45
26S proteasome beta subunit, theta chain	Contig_17312_length_714	8e-70
hypothetical protein ECU02_0350
hypothetical protein ECU02_0360	Contig_7154_length_629	5e-15
hypothetical protein ECU02_0370
hypothetical protein ECU02_0380	Contig_16693_length_252	2e-06
hypothetical protein ECU02_0390	Contig_934_length_1528	3e-45
hypothetical protein ECU02_0400
RAS-like GTP-binding protein (RHO subfamily)	Contig_24060_length_552	8e-35
hypothetical protein ECU02_0420	Contig_3462_length_1018	5e-26
SEC1-like syntaxin-binding protein	Contig_2256_length_838	1e-28
glutathion peroxidase	Contig_28294_length_226	3e-12
transcription initiation factor IIA	Contig_8068_length_777	1e-34
similarity to nuclear pore complex proteins NUP98/116	Contig_35057_length_236	5e-25
hypothetical protein ECU02_0470	Contig_18381_length_433	4e-14
26S proteasome regulatory subunit 2	Contig_4612_length_1254	2e-37
hypothetical protein ECU02_0490	Contig_29028_length_167	1e-11
hypothetical protein ECU02_0500
MPS1-like Thr/Tyr dual specificity protein kinase	Contig_6747_length_812	3e-62
T complex protein 1 delta subunit	Contig_1287_length_1777	2e-45
similarity to hypothetical protein CGB0_HUMAN	Contig_5348_length_691	6e-14
clathrin coat assembly protein
SPK1-like ser/thr protein kinase	Contig_4987_length_657	1e-38
hypothetical protein ECU02_0560	Contig_12143_length_1100	3e-13
similarity to hypothetical protein YO47_METJA	Contig_396_length_1257	9e-23
Hydroxyacyl glutathion hydrolase	Contig_2705_length_730	8e-47
hypothetical protein ECU02_0590	Contig_24485_length_1213	4e-22
hypothetical protein ECU02_0600
60S ribosomal protein L11	Contig_2721_length_609	5e-54
hypothetical protein ECU02_0630	Contig_28402_length_519	2e-26
transcriptional repressor for RNA polymerase II
similarity to hypothetical protein YDOA_SCHPO	Contig_26611_length_307	3e-16
putative ATP-dependent RNA helicase (DEAD box family)	Contig_7287_length_676	2e-64
DNA replication factor (activator 1) 36 kDa subunit	Contig_8062_length_1178	3e-31
HSB-like chaperone	Contig_17710_length_1032	2e-20
hypothetical protein ECU02_0700	Contig_656_length_1152	2e-28
histone transcription regulator	Contig_35_length_1054	3e-20
histone H2A	Contig_30096_length_455	1e-24
poly (A) polymerase type 1	Contig_24212_length_292	4e-31
ubiquitin	Contig_11608_length_199	3e-16
60S ribosomal protein L7A /yeast L8	Contig_6880_length_614	1e-44
signal peptidase 18kDa subunit	Contig_30138_length_577	2e-54
40S ribosomal protein S17	Contig_31422_length_216	9e-14
transcription initiation factor TFIIF beta subunit	Contig_12767_length_632	5e-37
60S ribosomal protein L9	Contig_558_length_746	1e-48
60S ribosomal protein L24	Contig_16770_length_896	2e-37
hypothetical protein ECU02_0820	Contig_32277_length_301	1e-05
hypothetical protein ECU02_0830 [
hypothetical protein ECU02_0840	Contig_593_length_1498	2e-124
protein disulfide isomerase	Contig_1127_length_1423	1e-87
serine palmitoyltransferase subunit 1	Contig_18544_length_645	3e-30
hypothetical protein ECU02_0870	Contig_31957_length_168	3e-08
hypothetical protein ECU02_0880	Contig_10268_length_567	1e-15
hypothetical protein ECU02_0890	Contig_5859_length_388	5e-19
60S ribosomal protein L35A (L33)	Contig_5733_length_490	9e-24
hypothetical protein ECU02_0910
hypothetical protein ECU02_0920	Contig_10742_length_311	2e-14
similarity to suppressor of forked protein (mRNA stability)	Contig_5616_length_728	8e-17
thioredoxin reductase	Contig_27115_length_376	5e-34
hypothetical protein ECU02_0950
putative membrane integral protein	Contig_21116_length_634	4e-27
hypothetical protein ECU02_0970	Contig_4624_length_737	1e-12
hypothetical protein ECU02_0980
hypothetical protein ECU02_0990
hypothetical protein ECU02_1000	Contig_7429_length_815	2e-15
similarity to hypothetical protein YDED_SCHPO	Contig_35434_length_455	5e-14
small nuclear ribonucleoprotein
hypothetical protein ECU02_1030	Contig_11414_length_1726	3e-61
hypothetical protein ECU02_1040	Contig_6726_length_294	2e-16
similarity to GAL4 DNA-binding enhancer protein	Contig_535_length_403	7e-11
protein farnesyl transferase alpha subunit	Contig_6924_length_984	7e-17
hypothetical protein ECU02_1070	Contig_33107_length_469	3e-13
similarity to monoubiquitin/carboxy-extension protein fusion	Contig_11608_length_199	3e-16
ATP-dependent DNA-binding helicase (RAD3/XPD subfamily)	Contig_13290_length_1324	8e-80
heat-shock protein HSP90 homolog	Contig_585_length_699	1e-60
hypothetical protein ECU02_1110
hypothetical protein ECU02_1120
protein kinase of the PI3/PI4 family	Contig_16642_length_695	5e-46
signal peptidase 21kDa subunit	Contig_398_length_365	1e-10
DNA replication licensing factor of the MCM family (MCM4)	Contig_13693_length_482	5e-74
hypothetical protein ECU02_1160	Contig_595_length_2844	3e-13
hypothetical protein ECU02_1170	Contig_2330_length_770	1e-14
hypothetical protein ECU02_1180	Contig_1890_length_1181	2e-34
hypothetical protein ECU02_1190
similarity to homeobox domain-containing protein	Contig_12310_length_719	5e-17
glutamyl tRNA synthetase	Contig_5458_length_1515	7e-158
DNA ligase	Contig_10099_length_924	1e-57
similarity to SEC24-related protein (COPII coat)	Contig_2449_length_776	8e-45
13S condensin subunit	Contig_20360_length_568	3e-21
transcription initiation factor TFIID 28kDa subunit	Contig_17305_length_481	2e-33
hypothetical protein ECU02_1260
D1B1-like protein required for mitosis entry	Contig_4860_length_1826	7e-21
hypothetical protein ECU02_1280	Contig_15328_length_512	2e-21
hypothetical protein ECU02_1290	Contig_5786_length_793	1e-30
dolichol-phosphate mannose protein mannosyltransferase	Contig_12525_length_1269	9e-95
hypothetical protein ECU02_1310
similarity to RAD4 protein	Contig_4881_length_553	5e-67
hypothetical protein ECU02_1330	Contig_38698_length_561	4e-15
similarity to hypothetical protein YA7C_SCHPO	Contig_33176_length_438	1e-23
transcription factor of the E2F/DP family	Contig_15017_length_857	2e-37
prolyl tRNA synthetase	Contig_11844_length_371	2e-56
alpha alpha trehalase precursor	Contig_4264_length_1758	1e-99
CAAX prenyl protease 1	Contig_24830_length_487	4e-50
hypothetical protein ECU02_1390	Contig_5427_length_372	6e-30
similarity to hypothetical WD-repeat protein YN57_yeast	Contig_2078_length_1582	5e-141
secretory pathway GDP dissociation inhibitor alpha	Contig_21892_length_573	1e-24
hypothetical protein ECU02_1420	Contig_6939_length_1838	1e-07
similarity to hypothetical ATP-binding protein YJ42_yeast	Contig_6939_length_1838	2e-71
hypothetical protein ECU02_1440	Contig_3346_length_1823	1e-68
similarity to Ser/Thr cyclin-dependent protein kinase KIN28	Contig_5919_length_868	2e-45
similarity to hypothetical protein YNE9_yeast	Contig_21197_length_577	3e-33
similarity to hypothetical integral membrane protein YIPC_yeast	Contig_17949_length_488	2e-06
hypothetical protein ECU02_1480
alanyl tRNA synthethase	Contig_9190_length_1322	1e-81
transcription initiation factor TFIID 20/15kDa subunit
hypothetical protein ECU02_1510
ATP-dependent RNA helicase involved in mRNA export from the nucleus	Contig_5153_length_780	4e-45
hypothetical protein ECU02_1530	Contig_2748_length_776	1e-39
hypothetical protein ECU02_1540
hypothetical protein ECU02_1550
hypothetical protein ECU02_1560
hypothetical protein ECU02_1570
hypothetical protein ECU02_1580
hypothetical protein ECU02_1590
E. cuniculi chromosome 3 1	O.bayeri contig	E-value 2
hypothetical protein ECU03_0010
hypothetical protein ECU03_0020
hypothetical protein ECU03_0030
hypothetical protein ECU03_0040
hypothetical protein ECU03_0050
hypothetical protein ECU03_0060
hypothetical protein ECU03_0070
hypothetical protein ECU03_0080
hypothetical protein ECU03_0090
similarity to hypothetical protein Y461_MYCPN
hypothetical protein ECU03_0110
hypothetical protein ECU03_0120
hypothetical protein ECU03_0130
Golgi membrane protein	Contig_20184_length_600	7e-21
hypothetical protein ECU03_0160	Contig_17474_length_622	1e-13
hypothetical protein ECU03_0170	Contig_10964_length_1382	2e-163
chromobox protein	Contig_9233_length_708	2e-24
hypothetical protein ECU03_0190	Contig_19700_length_515	1e-12
similarity to putative deoxyribonuclease of the TATD family	Contig_4435_length_710	3e-66
similarity to hypothetical protein YAAT_BACSU	Contig_9718_length_574	8e-49
T complex protein 1 alpha subunit	Contig_1725_length_1821	8e-102
60S ribosomal protein L31	Contig_12282_length_440	6e-18
ABC transporter	Contig_6032_length_758	3e-22
similarity to glucose/Na cotransporter	Contig_11586_length_369	6e-26
hypothetical protein ECU03_0260	Contig_29038_length_255	9e-10
coatomer protein gamma subunit	Contig_5406_length_909	5e-48
UTP glucose 1 phosphate uridyltransferase 1	Contig_2057_length_1795	8e-168
DNA-directed RNA polymerase II	Contig_9447_length_1557	0
hypothetical protein ECU03_0300	Contig_15556_length_565	2e-20
vacuolar ATP synthase subunit F	Contig_5608_length_776	4e-22
40S ribosomal protein S16	Contig_4494_length_539	1e-42
60S ribosomal protein L13	Contig_16600_length_596	4e-35
phosphatidylinositol-4-phosphate-5-kinase	Contig_13519_length_939	3e-26
phosphomanno(gluco)mutase
hypothetical protein ECU03_0350	Contig_14224_length_642	2e-31
U6 snRNA associated SM-like protein	Contig_8712_length_387	1e-17
hypothetical protein ECU03_0370
ABC transporter	Contig_3156_length_1861	8e-124
hypothetical protein ECU03_0400	Contig_10425_length_797	2e-22
hypothetical protein ECU03_0410	Contig_12883_length_368	6e-10
similarity to yeast CDC68	Contig_10941_length_1138	6e-71
WD repeats-containing protein	Contig_13800_length_1119	3e-50
DNA-directed RNA polymerase i, second largest subunit	Contig_9624_length_606	3e-114
hypothetical protein ECU03_0450
SIR2-like protein involved in telomeric silencing	Contig_7411_length_270	5e-25
GTP-binding ADP ribosylation factor (ARF)	Contig_27194_length_435	4e-15
spliceosome-associated protein 62 (splicing factor 3A subunit 2)	Contig_34215_length_164	5e-05
DNA-directed RNA polymerase III 12.5kDa subunit	Contig_29460_length_351	2e-21
vacuolar ATP synthase subunit C (V-ATPase 42kDa subunit)	Contig_2555_length_941	2e-17
hypothetical protein ECU03_0510
heat shock related 70kDa protein (HSP 70 family)	Contig_2327_length_1779	4e-146
hypothetical protein ECU03_0530	Contig_3101_length_622	4e-29
DNA mismatch repair protein	Contig_2227_length_640	6e-52
hypothetical protein ECU03_0550	Contig_1322_length_1281	4e-39
hypothetical protein ECU03_0560	Contig_24275_length_311	2e-24
similarity to hypothetical protein YANE_SCHPO	Contig_13215_length_430	1e-24
ubiquitin carboxy-terminal hydrolase	Contig_33800_length_209	3e-18
similarity to hypothetical integral membrane protein YIPA_yeast	Contig_32536_length_360	1e-30
similarity with homeobox domain-containing protein	Contig_12310_length_719	5e-11
homeobox domain containing protein	Contig_12310_length_719	2e-15
CHK1-like Ser/Thr protein kinase	Contig_6494_length_603	2e-49
calmodulin-dependent protein kinase	Contig_2005_length_511	4e-36
hypothetical protein ECU03_0640	Contig_24587_length_125	9e-06
40S ribosomal protein S14	Contig_13273_length_551	1e-37
ubiquitin carboxy-terminal hydrolase 14	Contig_26528_length_574	1e-13
belongs to the ribonuclease HII family	Contig_7380_length_709	3e-18
6-phosphofructokinase (phosphofructo-1-kinase isoenzyme A)	Contig_4078_length_2716	1e-148
hypothetical protein ECU03_0690	Contig_32745_length_633	7e-06
similarity to DIS3 protein (RNAse II family)	Contig_4155_length_737	3e-15
60S ribosomal protein L34	Contig_17105_length_455	3e-16
nucleolar protein of the GAR family	Contig_6419_length_1386	1e-34
U1 small nuclear ribonucleoprotein A	Contig_6428_length_307	3e-11
similarity to 20kDa nuclear cap binding protein	Contig_20327_length_459	9e-28
hypothetical protein ECU03_0770	Contig_3175_length_407	1e-11
hypothetical protein ECU03_0780
similarity to nuclear zinc finger protein involved in transcriptional control	Contig_447_length_855	8e-21
hypothetical protein ECU03_0800	Contig_24893_length_475	3e-12
hypothetical protein ECU03_0810	Contig_32450_length_271	3e-11
tubulin beta chain	Contig_2658_length_2272	0
hypothetical protein ECU03_0830	Contig_1660_length_841	3e-59
similarity to small nuclear ribonucleoprotein D3	Contig_17313_length_233	2e-14
hypothetical protein ECU03_0850
hypothetical protein ECU03_0860
hypothetical protein ECU03_0870	Contig_36736_length_216	4e-08
bis (5'-nucleosyl) tetraphosphatase
similarity to DNA damage-response protein	Contig_527_length_1583	1e-28
similarity vacuolar protein sorting-associated protein (SEC1 family)	Contig_5343_length_1242	8e-79
casein kinase 1 homolog (involved in DNA repair)	Contig_6608_length_568	3e-53
tRNA-intron endonuclease	Contig_16709_length_290	2e-14
ubiquitin-activating enzyme E1	Contig_436_length_1217	5e-47
zinc finger protein	Contig_31825_length_776	4e-20
60S ribosomal protein L7	Contig_11647_length_1126	2e-60
hypothetical protein ECU03_0960	Contig_35014_length_230	3e-17
hypothetical protein ECU03_0970
similarity to Ser/Thr protein kinase KIN1	Contig_7523_length_830	1e-80
hypothetical protein ECU03_0990	Contig_3336_length_2702	2e-30
hypothetical protein ECU03_1000	Contig_715_length_1843	5e-57
similarity to 14-3-3 PROTEIN 1	Contig_5133_length_910	8e-76
hypothetical protein ECU03_1020
origin recognition complex subunit 1	Contig_1436_length_1718	1e-49
similarity to yeast TFC5	Contig_88_length_1079	5e-23
hypothetical protein ECU03_1050
hypothetical protein ECU03_1060	Contig_36264_length_411	2e-06
similarity to transcription initiation factor TFIIA	Contig_642_length_551	5e-17
structure-specific endonuclease of the XPG/RAD2 family	Contig_6736_length_1127	1e-108
hypothetical protein ECU03_1090	Contig_7611_length_681	2e-10
phosphatidylinositol-4-kinase catalytic subunit	Contig_13317_length_844	6e-66
hypothetical protein ECU03_1110
V-type sodium ATP synthase subunit K (sodium ATPase proteolipid component)	Contig_26969_length_523	2e-21
similarity to hypothetical protein YK82_CAEEL
hypothetical protein ECU03_1140
calcium-binding protein similar to calponin H2	Contig_4303_length_741	8e-39
recessive suppressor of secretory defect (coordination between secretion and actin cytoskeleton)	Contig_5727_length_509	4e-29
similarity to LIM-homeobox protein LMX1_MESAU	Contig_13971_length_988	1e-31
subtilisin-related endopeptidase K	Contig_10413_length_1601	6e-71
thioredoxin peroxidase (thiol-specific antioxidant protein)	Contig_13299_length_373	9e-25
hypothetical protein ECU03_1200
60S ribosomal protein L3	Contig_20015_length_634	1e-60
similarity to periodic tryptophan protein 1	Contig_6157_length_852	2e-26
similarity to hypothetical protein YGW1_yeast	Contig_25537_length_479	9e-42
hypothetical protein ECU03_1250	Contig_25393_length_718	9e-05
endoplasmic reticulum membrane protein	Contig_970_length_499	2e-14
cytidylate kinase	Contig_9629_length_1530	6e-50
hypothetical protein ECU03_1280
similarity to hypothetical protein YABA_SCHPO	Contig_5034_length_1360	9e-68
hypothetical protein ECU03_1300	Contig_25703_length_413	3e-08
hypothetical protein ECU03_1310
hypothetical protein ECU03_1320
26S proteasome regulatory subunit 7	Contig_6289_length_1350	1e-176
hypothetical protein ECU03_1340
glycylpeptide N-tetradecanoyltransferase	Contig_13709_length_1032	4e-58
similarity to hypothetical protein YEY6_yeast	Contig_9970_length_1088	1e-68
histone deacetylase 1	Contig_9521_length_2052	1e-174
similarity to pelota protein	Contig_7714_length_618	4e-40
similarity to hypothetical protein YKP1_yeast	Contig_29277_length_459	8e-27
hypothetical protein ECU03_1400	Contig_14727_length_1151	8e-15
SEC18-like vesicular fusion protein	Contig_9195_length_1557	0
hypothetical protein ECU03_1420	Contig_1289_length_2285	2e-11
similarity to RAS-like GTP-binding protein YPT1	Contig_454_length_558	1e-60
tRNA adenilyl transferase	Contig_20559_length_759	4e-41
hypothetical protein ECU03_1450
histone H3	Contig_784_length_678	4e-37
hypothetical protein ECU03_1470
hypothetical protein ECU03_1480
60S ribosomal protein L18	Contig_18361_length_616	2e-36
hypothetical protein ECU03_1500	Contig_11853_length_474	2e-12
unclear	Contig_2368_length_950	2e-24
similarity to CDC20 (WD-repeat protein)	Contig_5563_length_1058	7e-87
similarity to helicase MOT1	Contig_34094_length_301	5e-67
similarity to hypothetical integral membrane protein YQ55_CAEEL	Contig_18779_length_429	1e-38
leucine zipper domain	Contig_14577_length_602	2e-25
similarity to RAS-related cell division protein 42	Contig_4324_length_778	2e-40
myosin regulatory light chain	Contig_10000_length_476	3e-52
hypothetical protein ECU03_1580	Contig_5593_length_284	1e-11
ankyrin repeat-containing protein	Contig_4962_length_1368	1e-20
similarity to putative transcription initiation factor TFIIF small subunit	Contig_3737_length_711	2e-16
hypothetical protein ECU03_1610
hypothetical protein ECU03_1620
E. cuniculi chromosome 4 1	O.bayeri contig	E-value 2
hypothetical protein ECU04_0010
hypothetical protein ECU04_0030
hypothetical protein ECU04_0040
hypothetical protein ECU04_0050
hypothetical protein ECU04_0060
hypothetical protein ECU04_0070
hypothetical protein ECU04_0080
hypothetical protein ECU04_0090
hypothetical protein ECU04_0100
hypothetical protein ECU04_0110
hypothetical protein ECU04_0120
40S ribosomal protein S29	Contig_22801_length_251	9e-16
hypothetical protein ECU04_0130	Contig_10525_length_766	2e-12
40S ribosomal protein S5	Contig_10594_length_697	7e-51
hypothetical protein ECU04_0150	Contig_24862_length_621	8e-11
hypothetical protein ECU04_0160
hypothetical protein ECU04_0170
transcription elongation factor SII	Contig_4501_length_789	3e-35
hypothetical protein ECU04_0190	Contig_20309_length_1317	3e-07
Ser/Thr protein phosphatase 2A regulatory subunit beta
glucose transporter type 3	Contig_5993_length_1551	2e-51
potential transcriptional adaptator	Contig_11151_length_397	3e-17
hypothetical protein ECU04_0240
ATP-dependent RNA helicase (DEAD box family)	Contig_9825_length_1683	2e-30
similarity to hypothetical protein YB3F_SCHPO	Contig_10380_length_1107	5e-62
hypothetical protein ECU04_0270	Contig_18688_length_577	3e-20
similarity to suppressor of stem loop protein 1	Contig_10443_length_986	2e-37
hypothetical protein ECU04_0290
protein tyrosine phosphatase	Contig_18353_length_712	8e-42
26S proteasome regulatory subunit 4	Contig_2512_length_1251	6e-35
hypothetical protein ECU04_0320	Contig_6131_length_550	7e-23
60S ribosomal protein L27	Contig_476_length_379	1e-13
hypothetical protein ECU04_0340
DNA topoisomerase II	Contig_8270_length_756	5e-90
hypothetical protein ECU04_0360
hypothetical protein ECU04_0370	Contig_15715_length_271	2e-06
hypothetical protein ECU04_0380	Contig_16371_length_562	3e-23
hypothetical protein ECU04_0390
heat shock transcription factor	Contig_17830_length_1065	1e-22
hypothetical protein ECU04_0410
26S proteasome regulatory subunit 12	Contig_17431_length_829	6e-43
hypothetical protein ECU04_0430
hypothetical protein ECU04_0440	Contig_23226_length_550	1e-21
40S ribosomal protein SA or P40	Contig_8599_length_966	2e-68
dimethyladenosine transferase	Contig_19999_length_858	1e-79
hypothetical protein ECU04_0470
ABC transporter	Contig_10005_length_321	4e-20
ubiquitin protein ligase E3A	Contig_1334_length_2517	8e-128
hypothetical protein ECU04_0500
similarity to hypothetical protein YCF9_yeast	Contig_1597_length_812	1e-45
hypothetical protein ECU04_0520
HSF1 domain
hypothetical protein ECU04_0540
hypothetical protein ECU04_0550
hypothetical protein ECU04_0560
similarity with triose P/Pi translocator CPTR_SOLTU
lysyl tRNA synthetase	Contig_9538_length_1289	1e-110
aminopeptidase P-like protein	Contig_812_length_1092	1e-42
hypothetical protein ECU04_0610	Contig_484_length_849	1e-58
similarity to hypothetical protein Y883_METJA	Contig_15254_length_237	1e-22
ubiquitin conjugating enzyme E2 18kDa subunit	Contig_11631_length_486	6e-57
40S ribosomal protein S11	Contig_18606_length_366	9e-34
hypothetical protein ECU04_0650	Contig_24494_length_217	9e-12
similarity to putative lipase	Contig_11212_length_388	2e-16
similarity with dolichol kinase SC59_yeast	Contig_31393_length_130
RAS-related GTP-binding protein RAB11	Contig_690_length_1908	4e-60
vacuolar protein sorting-associated protein
Ser/Thr protein phosphatase 2-A	Contig_11512_length_1058	6e-145
similarity with M phase inducer phosphatase	Contig_11281_length_523	5e-42
similarity to hypothetical protein YCE7_HUMAN	Contig_4229_length_273	9e-18
hypothetical protein ECU04_0730	Contig_11449_length_548	9e-16
60S ribosomal protein L22	Contig_18334_length_470	9e-13
seryl tRNA synthetase	Contig_967_length_687	3e-67
similarity to PRE-mRNA splicing factor PRP8	Contig_27095_length_419	2e-23
hypothetical protein ECU04_0770	Contig_11204_length_528	6e-11
eukaryotic translation initiation factor 6 (eIF6)	Contig_7929_length_3575	4e-82
small nuclear ribonucleoprotein F	Contig_29954_length_192	6e-11
putative vesicle transport V-snare protein	Contig_1606_length_1678	7e-18
calcium-binding protein of the recoverin subfamily	Contig_15487_length_313	2e-18
nucleolar protein similar to NOP5	Contig_13045_length_953	7e-76
hypothetical protein ECU04_0830	Contig_39639_length_200	8e-08
similarity to asparagine synthetase	Contig_3507_length_682	4e-31
DNA replication licensing factor MCM2		3e-172
hypothetical protein ECU04_0860	Contig_5364_length_870	3e-15
hypothetical protein ECU04_0870	Contig_13957_length_648	1e-13
hypothetical protein ECU04_0880
pseudouridylate synthase 2	Contig_11856_length_1429	1e-30
phenylalanyl tRNA synthetase alpha chain	Contig_9840_length_758	4e-34
putative ATP-dependent RNA helicase (SKI2 subfamily)	Contig_9647_length_887	5e-83
hypothetical protein ECU04_0920
chromosome segregation protein	Contig_1253_length_725	1e-46
similarity to translocation protein SEC66	Contig_17117_length_657	1e-16
transcription initiation factor TFIID	Contig_21913_length_342	1e-22
hypothetical protein ECU04_0960	Contig_11085_length_294	4e-07
homeobox domain	Contig_2213_length_1032	8e-14
signal recognition particle 54kDa subunit (SRP54)	Contig_4076_length_2972	3e-167
hypothetical protein ECU04_0990
myosin heavy chain	Contig_847_length_459	3e-53
hypothetical protein ECU04_1010
40S ribosomal protein S27	Contig_3418_length_431	6e-16
T complex protein 1 theta subunit	Contig_6989_length_1656	2e-40
homeobox domain	Contig_2213_length_1032	2e-23
hypothetical protein ECU04_1040
hypothetical protein ECU04_1050
dolichol-phosphate mannosyltransferase	Contig_922_length_887	4e-56
DNA topoisomerase III	Contig_2206_length_1257	1e-61
hypothetical protein ECU04_1080
actin-like 53kDa protein	Contig_14552_length_1058	9e-40
translation elongation factor 1 alpha	Contig_37717_length_832	6e-73
similarity to meiotic recombination protein REC12	Contig_28295_length_150	1e-10
similarity to UDP-Gal beta GlcNAC beta 1,4 galactosyltransferase
putative mannosyltransferase of the KTR family	Contig_5400_length_1184	1e-99
valyl tRNA synthetase	Contig_20404_length_862	1e-76
hypothetical protein ECU04_1150	Contig_3574_length_534	4e-17
pyruvate dehydrogenase E1 component beta subunit	Contig_18113_length_706	6e-78
eukaryotic translation initiation factor 1A	Contig_31103_length_482	3e-17
nucleoside triphosphatase (HAM1 family)	Contig_14777_length_637	3e-21
similarity to putative aminoacid transporter YEU9_yeast	Contig_8558_length_1223	8e-51
hypothetical protein ECU04_1200	Contig_1510_length_467	8e-15
ubiquitin fusion degradation protein 2	Contig_13295_length_743	4e-28
thymidylate kinase	Contig_2395_length_1188	9e-44
signal sequence receptor alpha subunit	Contig_8417_length_966	8e-16
similarity to hypothetical protein YK61_yeast	Contig_3926_length_256	3e-14
CDC20-like protein	Contig_330_length_768	3e-55
hypothetical protein ECU04_1260	Contig_17481_length_689	8e-31
hypothetical protein ECU04_1270	Contig_36215_length_332	8e-06
belongs to the acylglycerol-3-phosphate acyltransferase family	Contig_10432_length_843	8e-44
ATP-dependent RNA helicase (SKI2 family)	Contig_9647_length_887	1e-58
RNA-binding domain
60S ribosomal protein L32	Contig_3210_length_195	1e-15
hypothetical protein ECU04_1320
hypothetical protein ECU04_1330
hypothetical protein ECU04_1340	Contig_35976_length_228	1e-05
hypothetical protein ECU04_1350	Contig_20570_length_573	2e-14
40S ribosomal protein S10	Contig_9377_length_260	9e-06
similarity to E. coli periplasmic divalent cation tolerance protein CUTA	Contig_34677_length_541	1e-12
hypothetical protein ECU04_1370
60S ribosomal protein L13A (L16)	Contig_597_length_691	8e-33
hypothetical protein ECU04_1390	Contig_4274_length_415	7e-19
DNA-directed RNA polymerase I	Contig_28992_length_418	3e-55
hypothetical protein ECU04_1410	Contig_15624_length_1564	2e-10
hypothetical protein ECU04_1420
hypothetical protein ECU04_1430	Contig_5048_length_814	2e-25
transcription initiation factor TFIID (TFIID-1)	Contig_9063_length_767	8e-88
hypothetical protein ECU04_1450
cyclin B-like guanine nucleotide binding protein	Contig_3436_length_3326	1e-28
Na+/H+ antiporter	Contig_2619_length_968	1e-70
Zinc finger protein	Contig_3858_length_899	4e-19
hypothetical protein ECU04_1490	Contig_1227_length_1679	2e-61
regulator of chromosome condensation	Contig_14306_length_1569	2e-91
hypothetical protein ECU04_1510	Contig_17855_length_425	4e-19
hypothetical protein ECU04_1520	Contig_21108_length_389	1e-05
hypothetical protein ECU04_1530	Contig_19064_length_676	1e-32
hypothetical protein ECU04_1540	Contig_7604_length_432	3e-16
hypothetical protein ECU04_1550	Contig_6233_length_730	5e-20
GTP-binding nuclear protein	Contig_1167_length_879	1e-48
hypothetical protein ECU04_1570
similarity to hypothetical protein YKB8_yeast	Contig_9388_length_970	2e-39
hypothetical protein ECU04_1590	Contig_10998_length_709	2e-45
hypothetical protein ECU04_1600	Contig_24067_length_203	7e-05
similarity to transcription initiation factor 4F subunit
hypothetical protein ECU04_1620	Contig_17090_length_657	3e-12
hypothetical protein ECU04_1630	Contig_1325_length_1093	2e-16
hypothetical protein ECU04_1640
hypothetical protein ECU04_1650
hypothetical protein ECU04_1660
hypothetical protein ECU04_1670
hypothetical protein ECU04_1680
hypothetical protein ECU04_1690
hypothetical protein ECU04_1700
hypothetical protein ECU04_1710
E. cuniculi chromosome 5 1	O.bayeri contig	E-value 2
hypothetical protein ECU05_0010
hypothetical protein ECU05_0020
hypothetical protein ECU05_0030
hypothetical protein ECU05_0040
hypothetical protein ECU05_0050
kinesin-like protein	Contig_15091_length_687	2e-43
similarity to hypothetical transmembrane protein YMF9_YEAST	Contig_13904_length_589	3e-36
hypothetical protein ECU05_0080	Contig_1716_length_1158	3e-17
ADP ribosylation factor-like GTP binding protein	Contig_65_length_689	3e-63
hypothetical protein ECU05_0100	Contig_14804_length_525	2e-28
hypothetical protein ECU05_0110	Contig_2484_length_1358	2e-14
hypothetical protein ECU05_0120
hypothetical protein ECU05_0130
hypothetical protein ECU05_0140
hypothetical protein ECU05_0150
putative aminoacid transporter	Contig_8558_length_1223	1e-34
hypothetical protein ECU05_0180	Contig_27577_length_415	1e-14
WD-repeat protein similar to periodic tryptophan protein 2	Contig_30730_length_695	1e-25
hypothetical protein ECU05_0200	Contig_38650_length_306	5e-13
hypothetical protein ECU05_0210
putative WD-repeat protein	Contig_25662_length_600	3e-33
hypothetical protein ECU05_0230
NADPH cytochrome P450 reductase	Contig_13934_length_808	3e-41
40S ribosomal protein S3A (lysin-rich KRP-A) (S1 in yeast)	Contig_28651_length_421	1e-21
phosphomannomutase	Contig_15801_length_449	2e-45
glycerol 3-phosphate dehydrogenase	Contig_23536_length_701	3e-54
DNA-directed RNA polymerase II	Contig_7929_length_3575	2e-19
deoxyuridine 5'triphosphate nucleotidohydrolase	Contig_10104_length_274	6e-12
26S proteasome beta-type subunit	Contig_13910_length_764	1e-48
DNA mismatch repair protein (MutL/HexB family)	Contig_3397_length_553	1e-35
acetylcoenzyme A synthetase	Contig_1493_length_1082	2e-76
phosphoglycerate kinase	Contig_3551_length_2147	4e-53
hypothetical protein ECU05_0330	Contig_10556_length_634	2e-06
hypothetical protein ECU05_0340	Contig_32566_length_337	3e-16
transcription factor of MYB-type	Contig_17326_length_615	3e-27
peptide chain release factor subunit 1	Contig_18343_length_1442	3e-154
histone-binding protein N1/N2	Contig_16525_length_948	2e-29
hypothetical protein ECU05_0380
cleavage and polyadenylation specificity factor 100kDa subunit	Contig_5378_length_997	9e-47
actin-related protein	Contig_32016_length_535	1e-30
vacuolar atp synthase subunit E	Contig_23153_length_256	4e-16
developmentally regulated GTP-binding protein (GTP1/OBG family)	Contig_17395_length_1356	6e-137
hypothetical protein ECU05_0420
hypothetical protein ECU05_0430	Contig_8366_length_544	9e-23
nuclear Ser/Thr protein phosphatase PP1-1 gamma catalytic subunit	Contig_12104_length_873	4e-63
CCAAT box binding factor	Contig_20344_length_387	1e-34
hypothetical protein ECU05_0460	Contig_19525_length_1068	4e-72
hypothetical protein ECU05_0480	Contig_19432_length_486	1e-19
hypothetical protein ECU05_0490
synaptobrevin-related protein	Contig_102_length_501	2e-10
transcription initiation factor TFIII B subunit (70kDa)	Contig_16135_length_438	1e-45
hypothetical protein ECU05_0510
hypothetical protein ECU05_0520	Contig_13210_length_258	9e-17
hypothetical protein ECU05_0530
similarity to hypothetical protein of the PI3/PI4 kinase family	Contig_11261_length_655	3e-33
hypothetical protein ECU05_0550
hypothetical protein ECU05_0560	Contig_3611_length_468	2e-36
hypothetical protein ECU05_0570	Contig_12309_length_1227	6e-32
putative aminoacid transporter	Contig_7535_length_1239	3e-46
hypothetical protein ECU05_0590
tRNA-Leu
60S ribosomal protein L10A (L1 in yeast)	Contig_8154_length_827	1e-18
transcriptional activator	Contig_9717_length_229	7e-18
RAN specific GTPase-activating protein	Contig_2716_length_686	1e-36
Ser/Thr protein kinase	Contig_5546_length_1301	2e-22
hypothetical protein ECU05_0640	Contig_33617_length_272	3e-07
glucose 6-phosphate isomerase	Contig_12923_length_1767	1e-154
hypothetical protein ECU05_0660	Contig_13012_length_964	2e-17
40S ribosomal protein S6	Contig_21489_length_359	2e-15
similarity to hypothetical protein of the family of pseudouridine synthases YD36_YEAST	Contig_28721_length_578	2e-27
similarity to hypothetical integral membrane protein YJJ1_yeast	Contig_9568_length_596	9e-41
hypothetical protein ECU05_0700
LRG1-like nuclear protein	Contig_6696_length_993	1e-11
splicing factor U2AF 59kDa subunit (U2 snRNP auxiliary factor large subunit)
serine palmitoyl transferase subunit 2	Contig_7672_length_1918	5e-155
guanine nucleotide-binding protein beta subunit 2	Contig_17643_length_727	2e-20
Ca binding domain
hypothetical protein ECU05_0760	Contig_15131_length_459	1e-16
hypothetical protein ECU05_0770
DNA replication licensing factor of the MCM family (MCM6)	Contig_489_length_1817	9e-141
hypothetical protein ECU05_0790
similarity to hypothetical GTP-binding proteins of the GTPI/OBG family	Contig_9995_length_671	3e-46
Ser/Thr protein phosphatase PP2-A regulatory subunit B	Contig_9730_length_754	5e-34
syntaxin homolog	Contig_7094_length_1001	3e-32
hypothetical protein ECU05_0830
sorting nexin GRD19 homolog	Contig_16742_length_418	3e-12
hypothetical protein ECU05_0850
6-phosphogluconate dehydrogenase	Contig_1096_length_1192	3e-59
nucleotide triphosphosphatase of the HAM1 family	Contig_14777_length_637	2e-10
hypothetical protein ECU05_0880
tRNA-Thr	Contig_59_length_538	77.56
protein transport protein SEC61 gamma subunit	Contig_6151_length_348	4e-14
similarity to hypothetical protein YGZ7_YEAST	Contig_2861_length_555	9e-32
60S ribosomal protein L21	Contig_5504_length_530	1e-43
small nuclear ribonucleoprotein G
40S ribosomal protein S9	Contig_12500_length_392	4e-23
phosphatidylinositol transfer protein	Contig_6874_length_949	1e-38
putative RNA helicase of the SKI2 subfamily	Contig_12949_length_669	5e-83
putative methyltransferase	Contig_24673_length_440	1e-28
hypothetical protein ECU05_0960
hypothetical protein ECU05_0970	Contig_2191_length_373	6e-19
hypothetical protein ECU05_0980	Contig_19403_length_377	5e-29
DNA-directed DNA polymerase alpha	Contig_2898_length_804	2e-54
hypothetical protein ECU05_1000	Contig_9087_length_723	9e-33
beta-transducin repeat containing protein	Contig_5640_length_555	7e-39
centromere/microtubule binding protein	Contig_9514_length_508	3e-64
DNA polymerase delta auxiliary protein (proliferating cell nucleolar antigen)	Contig_13088_length_1015	3e-54
hypothetical protein ECU05_1040
hypothetical protein ECU05_1050	Contig_2885_length_504	3e-10
DNA-directed RNA polymerase II 16kDa polypeptide
similarity to hypothetical proteins of the RIO1 family RIO1_YEAST	Contig_25884_length_461	5e-48
hypothetical protein ECU05_1080	Contig_13021_length_609	9e-25
hypothetical protein ECU05_1090
hypothetical protein ECU05_1100	Contig_37553_length_378	1e-19
similarity to hypothetical zinc finger proteins YDRD_SCHPO	Contig_9055_length_677	2e-36
tyrosyl tRNA synthetase	Contig_916_length_512	6e-43
similarity to hypothetical protein YM14_CAEEL	Contig_13865_length_631	4e-31
transitional endoplasmic reticulum ATPase	Contig_2971_length_743	7e-81
hypothetical protein ECU05_1150	Contig_8096_length_949	2e-17
hypothetical protein ECU05_1160	Contig_4566_length_479	1e-20
similarity to hypothetical protein YGX4_yeast	Contig_20979_length_618	1e-18
similarity to hypothetical transmembrane protein YSV4_CAEEL	Contig_22726_length_328	4e-16
belongs to the ABC transporter superfamily	Contig_8484_length_151	9e-15
hypothetical protein ECU05_1200
DNA polymerase alpha/primase large subunit	Contig_2062_length_3278	7e-68
hypothetical protein ECU05_1220	Contig_17973_length_736	6e-26
putative nuclear protein of the G10 family	Contig_27148_length_433	2e-15
gamma glutamyl transpeptidase	Contig_2345_length_2248	8e-148
CDP-diacylglycerol synthase	Contig_1728_length_744	1e-60
hypothetical protein ECU05_1260
ATP-dependent RNA helicase (PRE-mRNA splicing)	Contig_3825_length_549	1e-36
double-strand break DNA repair protein (RAD32 homolog)	Contig_5581_length_2089	7e-90
hypothetical protein ECU05_1290
hypothetical protein ECU05_1300	Contig_16669_length_480	4e-21
U6 snRNA-associated small ribonucleoprotein (Sm-LIKE protein)	Contig_21914_length_328	4e-11
U3 small nucleolar ribonucleoprotein	Contig_34301_length_224	6e-24
hypothetical protein ECU05_1330	Contig_20411_length_624	2e-31
26S proteasome alpha-type subunit C9	Contig_12722_length_673	4e-67
pseudouridine synthase B	Contig_7896_length_1304	7e-20
5S ribosomal RNA
translation initiation factor E2B gamma subunit	Contig_446_length_1530	2e-55
zinc metalloprotease	Contig_25239_length_1211	8e-34
similarity to hypothetical protein YD98_yeast	Contig_37708_length_337	1e-24
hypothetical protein ECU05_1390	Contig_25239_length_1211	6e-56
26S proteasome zeta chain	Contig_5602_length_328	2e-27
hypothetical protein ECU05_1410
hypothetical protein ECU05_1420	Contig_11360_length_776	1e-21
hypothetical protein ECU05_1430	Contig_28313_length_456	3e-26
arginine/serine rich pre-mRNA splicing factor	Contig_7651_length_842	8e-14
hypothetical protein ECU05_1450
hypothetical protein ECU05_1460	Contig_3093_length_2250	7e-58
hypothetical protein ECU05_1470
hypothetical protein ECU05_1480
60S ribosomal protein L30	Contig_3782_length_524	1e-24
similarity to hypothetical WD-repeat protein YER2_yeast	Contig_5930_length_1505	7e-112
casein kinase II alpha chain	Contig_14360_length_758	4e-32
acylcoenzyme A thioesterase II	Contig_8035_length_607	3e-19
DNA replication factor C subunit	Contig_939_length_1550	9e-100
26S proteasome regulatory subunit 3
hypothetical protein ECU05_1550
hypothetical protein ECU05_1560
hypothetical protein ECU05_1570
hypothetical protein ECU05_1580
3-methyladenine DNA glycosylase
hypothetical protein ECU05_1600
hypothetical protein ECU05_1610
hypothetical protein ECU05_1620
hypothetical protein ECU05_1630
hypothetical protein ECU05_1640
hypothetical protein ECU05_1650
hypothetical protein ECU05_1660
hypothetical protein ECU05_1670
hypothetical protein ECU05_1680
hypothetical protein ECU05_1690
E. cuniculi chromosome 6 1	O.bayeri contig	E-value 2
hypothetical protein ECU06_0010
hypothetical protein ECU06_0020
hypothetical protein ECU06_0030
hypothetical protein ECU06_0040
hypothetical protein ECU06_0050
hypothetical protein ECU06_0060
hypothetical protein ECU06_0070
hypothetical protein ECU06_0080
hypothetical protein ECU06_0090
hypothetical protein ECU06_0100
hypothetical protein ECU06_0110
transketolase	Contig_10939_length_1033	1e-92
hypothetical protein ECU06_0130	Contig_11456_length_415	3e-29
hypothetical protein ECU06_0140
component of the 20S cyclosome/anaphase-promoting complex	Contig_9149_length_385	1e-21
hypothetical protein ECU06_0160	Contig_20388_length_1306	2e-17
hypothetical protein ECU06_0170	Contig_2265_length_160	2e-10
hypothetical protein ECU06_0180
vacuolar ATP synthase 16kDa proteolipid subunit	Contig_5809_length_732	1e-31
DNA repair helicase of the RAD3/XPD subfamily	Contig_2527_length_1894	3e-157
translation initiation factor IF2 beta subunit	Contig_19498_length_714	1e-50
tubulin-folding cofactor D
putative nucleolar protein (transformer 2-like protein)	Contig_3437_length_1531	5e-18
polar tube protein PTP2
polar tube protein PTP1
transcription factor of the E2F/DP family	Contig_7308_length_628	2e-33
hypothetical protein ECU06_0270	Contig_24511_length_389	1e-13
leucyl tRNA synthetase	Contig_19532_length_520	3e-55
hypothetical protein ECU06_0290	Contig_362_length_740	4e-26
hypothetical protein ECU06_0300	Contig_8766_length_720	1e-18
queuine tRNA ribosyltransferase	Contig_13623_length_445	2e-27
DNA-directed RNA polymerase II 8.2kDa polypeptide	Contig_5654_length_618	6e-22
peptidyl prolyl cis trans isomerase (nima-interacting)	Contig_29317_length_256	8e-18
DNA replication licensing factor of the MCM family MCM5	Contig_377_length_1143	2e-105
transcription initiation factor TFIIE beta subunit	Contig_4605_length_2334	5e-49
replication factor A protein 2 (32KDA subunit)	Contig_4605_length_2334	2e-65
similarity to hypothetical protein YC47_SCHPO
zinc metallopeptidase	Contig_8296_length_1062	5e-19
similarity to hypothetical protein of the RNAse PH family YBX3_SCHPO	Contig_2680_length_529	0.0005
similarity to hypothetical protein Y665_ARCFU	Contig_1329_length_1321	9e-35
tRNA-Gly	Contig_29995_length_419	73.01
hypothetical protein ECU06_0410	Contig_28494_length_222	2e-12
hypothetical protein ECU06_0420	Contig_15495_length_607	3e-44
deoxyuridine 5' triphosphate nucleotidohydrolase	Contig_12701_length_542	7e-19
similarity to hypothetical protein YATA_SCHPO	Contig_26309_length_1905	1e-62
hypothetical protein ECU06_0450	Contig_973_length_1644	2e-36
N-terminal acyltransferase complex subunit ARD1	Contig_3472_length_989	2e-14
nuclear pore complex protein NUP155
hypothetical protein ECU06_0480	Contig_15283_length_776	2e-24
mevalonate pyrophosphate decarboxylase	Contig_2017_length_1203	4e-57
putative zinc finger protein (homeobox domain)	Contig_21037_length_571	2e-15
T-complex protein 1 zeta subunit	Contig_3626_length_1303	8e-105
hypothetical protein ECU06_0520
similarity to hypothetical proteins of the TUB family TUL3_HUMAN	Contig_19972_length_409	2e-35
putative SKT5-like protein	Contig_13240_length_1431	3e-96
hypothetical protein ECU06_0550
hypothetical protein ECU06_0560
hypothetical protein ECU06_0570	Contig_3342_length_537	1e-26
hypothetical protein ECU06_0580
hypothetical protein ECU06_0590	Contig_826_length_2281	2e-39
DNA-directed RNA polymerase II third chain	Contig_6665_length_1082	1e-62
N6 adenine specific DNA methylase (methyltransferase superfamily)	Contig_25232_length_227	2e-10
histidyl tRNA synthetase	Contig_20778_length_1583	8e-113
hypothetical protein ECU06_0630	Contig_7328_length_837	6e-21
hypothetical protein ECU06_0640
similarity to adenylate kinase	Contig_6126_length_623	4e-15
hypothetical protein ECU06_0660	Contig_13819_length_525	7e-10
protein kinase domain	Contig_649_length_1407	1e-23
hypothetical protein ECU06_0680	Contig_2197_length_368	2e-19
hypothetical protein ECU06_0690	Contig_18896_length_752	3e-20
hypothetical protein ECU06_0700	Contig_31724_length_336	4e-07
hypothetical protein ECU06_0710
similarity to hypothetical protein YIP3_yeast	Contig_17495_length_511	5e-18
ribonucleoside diphosphate reductase small chain	Contig_3776_length_1107	2e-133
MEI2-related protein	Contig_24292_length_231	1e-18
zinc protease (insulinase family)	Contig_8816_length_1213	2e-38
hypothetical protein ECU06_0760
beta-adaptin (clathrin assembly protein large beta chain)	Contig_16520_length_1007	3e-12
hypothetical protein ECU06_0780	Contig_4971_length_997	4e-30
aspartyl tRNA synthetase	Contig_1223_length_1027	3e-84
hypothetical protein ECU06_0800
hypothetical protein ECU06_0810	Contig_15307_length_589	2e-14
belongs to the SNF2/RAD54 helicase family	Contig_864_length_1970	1e-152
hypothetical protein ECU06_0830	Contig_6200_length_453	8e-14
SSU72 protein homolog	Contig_3635_length_693	7e-54
hypothetical protein ECU06_0850
hypothetical protein ECU06_0860	Contig_881_length_800	5e-10
SEC63-like protein	Contig_15870_length_1009	2e-60
cullin homolog (CDC53 family)	Contig_10999_length_485	6e-18
hypothetical protein ECU06_0890	Contig_4675_length_663	6e-14
60S ribosomal protein L5	Contig_24332_length_870	4e-80
tRNA-Trp	Contig_1438_length_127	64.21
ubiquitin carboxyl-terminal hydrolase	Contig_17171_length_921	1e-27
pre-mRNA splicing helicase	Contig_731_length_2260	8e-66
phospholipid transporting ATPase	Contig_8202_length_1497	8e-122
similarity to 3-ketoacyl CoA thiolase	Contig_165_length_1522	6e-73
similarity to dolichyl-phosphate mannose protein mannosyltransferase	Contig_5598_length_744	7e-25
similarity to the class 3 of adenyl cyclases Y891_MYCTU	Contig_14387_length_285	2e-08
hypothetical protein ECU06_0970
hypothetical protein ECU06_0980	Contig_2062_length_3278	2e-73
T complex protein 1 epsilon subunit	Contig_1287_length_1777	9e-166
putative zinc finger protein	Contig_4381_length_918	3e-21
hypothetical protein ECU06_1010
MYB-like transcription factor	Contig_3092_length_1326	2e-23
RNA 3'terminal phosphate cyclase	Contig_13476_length_333	1e-20
D-ribulose 5 phosphate 3 epimerase	Contig_379_length_902	7e-22
hypothetical protein ECU06_1050	Contig_30449_length_571	5e-38
putative zinc finger protein	Contig_3578_length_397	5e-17
hypothetical protein ECU06_1070
60S ribosomal protein L19	Contig_18760_length_713	2e-43
protein of the ERV1/ALR family	Contig_11755_length_702	5e-43
transcription initiation factor TFIIB	Contig_23276_length_603	1e-84
40S RIBOSOMAL PROTEIN S18	Contig_133_length_673	3e-46
60S RIBOSOMAL PROTEIN L36	Contig_10862_length_705	2e-07
hypothetical protein ECU06_1130	Contig_5999_length_729	8e-15
U6-snRNA associated small nuclear ribonucleoprotein	Contig_16934_length_232	1e-05
hypothetical protein ECU06_1150	Contig_7836_length_297	6e-19
hypothetical protein ECU06_1160	Contig_8703_length_169	4e-13
hypothetical protein ECU06_1170	Contig_536_length_685	3e-10
putative GTP-BINDING PROTEIN	Contig_17581_length_327	7e-25
hypothetical protein ECU06_1200	Contig_4576_length_1448	4e-50
hypothetical protein ECU06_1210
hypothetical protein ECU06_1220
similarity to hypothetical protein YO7T_yeast	Contig_683_length_4142	2e-28
hypothetical protein ECU06_1240	Contig_3546_length_840	5e-14
ATP-dependent RNA helicase (DEAD box family)	Contig_21631_length_1238	1e-35
tRNA-Arg	Contig_27481_length_198	70.4
high mobility group protein	Contig_8717_length_789	3e-23
Weak High Mobility group protein
hypothetical protein ECU06_1280
similarity to hypothetical integral membrane protein YMD8_yeast	Contig_26783_length_296	3e-29
ncRNA
similarity to hypothetical protein YLB2_CAEEL	Contig_690_length_1908	3e-54
hypothetical protein ECU06_1310	Contig_41094_length_257	2e-25
hypothetical protein ECU06_1320	Contig_36041_length_226	4e-06
hypothetical protein ECU06_1330	Contig_2523_length_686	7e-32
hypothetical protein ECU06_1340
hypothetical protein ECU06_1350
class II (DNA lyase) apurinic apyrimidic endonuclease
hypothetical protein ECU06_1370	Contig_7628_length_602	8e-13
soma ferritin	Contig_5913_length_264	2e-12
hypothetical protein ECU06_1390	Contig_11438_length_700	1e-35
hypothetical protein ECU06_1400	Contig_33419_length_169	4e-08
similarity to hypothetical protein YJH2_yeast	Contig_6905_length_537	6e-19
putative polyphosphate synthetase VTC4	Contig_921_length_2278	3e-180
similarity to cell division control protein CDC23	Contig_15817_length_842	6e-60
translation elongation factor 1-alpha	Contig_26121_length_455	2e-46
40S ribosomal protein S26	Contig_25599_length_477	3e-31
CDC50-like protein	Contig_14553_length_553	5e-43
putative vacuolar protein sorting-associated protein	Contig_9979_length_566	8e-34
hypothetical protein ECU06_1470	Contig_5706_length_800	8e-36
methionine permease	Contig_5867_length_1263	4e-41
similarity to hypothetical protein YJ40_yeast	Contig_7286_length_2550	4e-34
similarity to hypothetical integral membrane proteins YA85_MYCTU	Contig_8649_length_278	7e-27
hypothetical protein ECU06_1510	Contig_3062_length_714	1e-43
topoisomerase 1	Contig_17992_length_1414	1e-44
nucleoside diphosphatase kinase A	Contig_11277_length_404	2e-31
hypothetical protein ECU06_1540	Contig_7952_length_1349	1e-11
mRNA associated protein of the RAE1 family	Contig_19092_length_1008	3e-63
hypothetical protein ECU06_1560	Contig_24754_length_724	4e-16
ER lumen protein retaining receptor (KDEL receptor 2)	Contig_12638_length_691	8e-49
tRNA-Gln	Contig_4928_length_253	73.79
signal peptidase like protein	Contig_9718_length_574	6e-37
hypothetical protein ECU06_1590	Contig_12670_length_906	6e-14
hypothetical protein ECU06_1600
hypothetical protein ECU06_1610
hypothetical protein ECU06_1620
hypothetical protein ECU06_1630
hypothetical protein ECU06_1640
hypothetical protein ECU06_1650
hypothetical protein ECU06_1660
hypothetical protein ECU06_1670
hypothetical protein ECU06_1680
hypothetical protein ECU06_1690
hypothetical protein ECU06_1700
hypothetical protein ECU06_1710
E. cuniculi chromosome 7 1	O.bayeri contig	E-value 2
hypothetical protein ECU07_0010
hypothetical protein ECU07_0020
hypothetical protein ECU07_0030
hypothetical protein ECU07_0040
hypothetical protein ECU07_0050
hypothetical protein ECU07_0060
hypothetical protein ECU07_0070
hypothetical protein ECU07_0080	Contig_20557_length_463	3e-21
DNA-directed RNA polymerase III 160 kDa subunit (largest subunit)	Contig_3632_length_1301	1e-125
similarity to NGG1-interacting factor 3	Contig_16926_length_893	1e-53
60S acidic ribosomal protein P2 (A4)	Contig_8298_length_348	0.0009
hypothetical protein ECU07_0120	Contig_1116_length_768	5e-22
anti-silencing protein 1	Contig_8117_length_991	4e-33
similarity to GCN1-like translational activator	Contig_10531_length_377
hypothetical protein ECU07_0150
similarity to hypothetical protein YDW4_SCHPO	Contig_16946_length_514	4e-18
acid phosphatase precursor	Contig_12945_length_983	4e-46
26S proteasome regulatory subunit 10	Contig_254_length_1403	2e-135
hypothetical protein ECU07_0200	Contig_14336_length_981	8e-14
hypothetical protein ECU07_0210	Contig_573_length_1639	1e-23
transcription initiation factor TFIIE alpha subunit	Contig_7444_length_1147	9e-58
hypothetical protein ECU07_0230
tRNA-Gln
similarity to translocase TIM22/17	Contig_1411_length_1303
hypothetical protein ECU07_0250	Contig_4011_length_1056	9e-46
similarity with WD-repeat proteins	Contig_30446_length_420	4e-22
hypothetical protein ECU07_0270	Contig_12009_length_810	2e-23
hypothetical protein ECU07_0280	Contig_17492_length_588	5e-20
hypothetical protein ECU07_0290
hypothetical protein ECU07_0300
similarity to hypothetical integral membrane protein YA93_SCHPO	Contig_25694_length_475	5e-29
NOP2-like nucleolar protein	Contig_21640_length_574	1e-36
putative protein with zinc finger domain	Contig_16115_length_598	2e-16
polyadenylate-binding protein 1	Contig_16198_length_864	1e-27
required for nuclear division (spindle pole body duplication) CUT1_SCHPO	Contig_8868_length_1172	3e-51
Ser/Thr/Tyr protein kinase	Contig_5546_length_1301	7e-86
hypothetical protein ECU07_0370
putative exonuclease	Contig_6645_length_1071	7e-32
RAD18-like recombination and DNA repair protein	Contig_17269_length_390	5e-21
hypothetical protein ECU07_0400
ubiquitin carboxyl terminal hydrolase	Contig_2563_length_1096	1e-44
hypothetical protein ECU07_0420
BOS1-like vesicular transport protein	Contig_3339_length_1012	2e-21
hypothetical protein ECU07_0440	Contig_3108_length_442	4e-15
similarity to hypothetical integral membrane protein YAB9_SCHPO	Contig_5317_length_1605	2e-109
nuclear protein of the NHP2/RS6 family	Contig_18981_length_674	2e-21
hypothetical protein ECU07_0470
hypothetical protein ECU07_0480	Contig_4410_length_1798	1e-45
DNA replication licensing factor of the MCM family (MCM7)	Contig_15253_length_1424	2e-90
hypothetical protein ECU07_0500	Contig_6003_length_320	4e-16
similarity to hypothetical protein YBET_ECOLI
cAMP-dependent Ser/Thr protein kinase (alpha subunit)	Contig_8114_length_513	6e-43
hypothetical protein ECU07_0530	Contig_1325_length_1093	3e-16
putative ATP binding protein	Contig_20064_length_741	2e-59
hypothetical protein ECU07_0550
ABC transporter	Contig_5613_length_1194	4e-76
hypothetical protein ECU07_0570
hypothetical protein ECU07_0580	Contig_31915_length_230	6e-05
similarity to hypothetical protein YMJ5_CAEEL	Contig_596_length_829	2e-75
adrenodoxin	Contig_5057_length_628	6e-39
RAD50-like DNA repair protein	Contig_9579_length_770	4e-80
hypothetical protein ECU07_0620	Contig_16872_length_135	4e-08
hypothetical protein ECU07_0630	Contig_17362_length_1539	9e-34
hypothetical protein ECU07_0640	Contig_23379_length_776	4e-21
hypothetical protein ECU07_0650
ubiquitin-like protein
hypothetical protein ECU07_0670	Contig_30768_length_429	5e-08
CUT3-like chromosome segregation protein	Contig_1253_length_725	1e-31
hypothetical protein ECU07_0690	Contig_12725_length_616	3e-41
endoplasmic reticulum translocation protein similar to SEC62	Contig_25293_length_1080	1e-35
hypothetical protein ECU07_0710
hypothetical protein ECU07_0720
hypothetical protein ECU07_0730
aquaporin-like protein	Contig_21370_length_489	2e-33
histone acetyltransferase type B subunit 2	Contig_6984_length_621	3e-41
DNAJ protein homolog 2	Contig_15443_length_840	1e-44
protein involved in ER translocation	Contig_12696_length_568	2e-21
similarity to DnaJ family	Contig_7187_length_671	2e-27
hypothetical protein ECU07_0790	Contig_18106_length_549	3e-18
glyceraldehyde-3-phosphate dehydrogenase	Contig_3404_length_1103	6e-101
hypothetical protein ECU07_0810	Contig_14612_length_398	7e-12
60S acidic ribosomal protein P0	Contig_12370_length_346	4e-37
HFM1-like ATP-dependent RNA helicase (SKI2 subfamily)	Contig_731_length_2260	2e-158
DNA-directed RNA polymerase I	Contig_18710_length_552	5e-17
hypothetical protein ECU07_0850
cullin-like protein	Contig_22151_length_402	2e-13
hypothetical protein ECU07_0870
hypothetical protein ECU07_0880	Contig_18219_length_400	4e-14
tRNA-Leu
similarity to hypothetical transmembrane protein YHG4_yeast	Contig_14483_length_371	3e-26
similarity to hypothetical protein YM60_yeast	Contig_27935_length_456	9e-32
hypothetical protein ECU07_0910	Contig_3583_length_1579	1e-06
hypothetical protein ECU07_0920	Contig_12389_length_831	2e-10
60S ribosomal protein L24
hypothetical protein ECU07_0940	Contig_5852_length_1237	6e-34
similarity to replication factor A protein 3
DNA-directed RNA polymerase I	Contig_7772_length_657	2e-33
hypothetical protein ECU07_0970
similarity to hypothetical protein YIK3_yeast	Contig_7077_length_585	1e-54
hypothetical protein ECU07_0990
hypothetical protein ECU07_1000
60S ribosomal protein L37A (L43)	Contig_14318_length_491	2e-22
structure-specific recognition protein	Contig_2846_length_1419	1e-78
putative WD-repeat protein	Contig_11119_length_773	8e-22
hypothetical protein ECU07_1030
26S proteasome subunit alpha-4	Contig_2308_length_615	6e-36
similarity to hypothetical protein YB04_AERPE (UPF0119 family)	Contig_15480_length_307	2e-13
ATP-dependent RNA helicase (DEAD box family)	Contig_2091_length_802	8e-47
hypothetical protein YXIF_BACSU
hypothetical protein ECU07_1080	Contig_827_length_776	3e-14
hypothetical protein ECU07_1090	Contig_5592_length_1143	1e-24
glucose transporter type 1	Contig_5993_length_1551	1e-27
hypothetical protein ECU07_1110
hypothetical protein ECU07_1120	Contig_20207_length_211	3e-11
ATP-dependent DNA helicase	Contig_3616_length_1738	0
hypothetical protein ECU07_1140	Contig_1930_length_420	6e-19
hypothetical protein ECU07_1150
hypothetical protein ECU07_1160	Contig_30897_length_313	5e-08
similarity to hypothetical proteins YJBN_ECOLI and Y926_YEAST	Contig_4973_length_1151	9e-50
hypothetical protein ECU07_1180
tubulin alpha chain	Contig_7432_length_1102	9e-164
hypothetical protein ECU07_1200
hypothetical protein ECU07_1210
similarity to formin	Contig_21883_length_379	9e-17
caltractin-like protein (20KDa calcium-binding protein)	Contig_25600_length_544	2e-16
hypothetical protein ECU07_1240
hypothetical protein ECU07_1250
guanosine diphosphatase	Contig_4226_length_763	4e-14
MRK1-like Ser/Thr protein kinase	Contig_7506_length_1034	2e-64
glucosamine fructose-6-phosphate aminotransferase	Contig_6199_length_1518	5e-162
hypothetical protein ECU07_1290
hypothetical protein ECU07_1300	Contig_11557_length_753	1e-13
hypothetical protein ECU07_1310	Contig_21000_length_587	6e-22
similarity to hypothetical transmembrane protein YAGE_SCHPO	Contig_2425_length_1207	7e-100
eukaryotic translation initiation factor 5	Contig_13690_length_382	1e-32
rRNA methyl-transferase	Contig_5662_length_662	3e-69
vacuolar ATP synthase 16kDa proteolipid subunit	Contig_9458_length_566	4e-22
hypothetical protein ECU07_1360
hypothetical protein ECU07_1370	Contig_11450_length_506	1e-27
ubiquitin/L40 ribosomal protein fusion	Contig_21798_length_227
hypothetical protein ECU07_1390	Contig_37881_length_303	2e-41
60S ribosomal protein L17	Contig_10671_length_468	3e-36
20S proteasome alpha-type subunit	Contig_4070_length_940	3e-74
hypothetical protein ECU07_1430
similarity to hypothetical protein C215_HUMAN	Contig_10972_length_544	7e-43
hypothetical protein ECU07_1450
60S ribosomal protein L37	Contig_31865_length_362	1e-22
hypothetical protein ECU07_1470
tRNA-Arg	Contig_22392_length_117	57.25
hypothetical protein ECU07_1480	Contig_13602_length_695	1e-18
tRNA-Lys	Contig_20698_length_234	73.7
hypothetical protein ECU07_1490	Contig_3352_length_2002	9e-19
5S ribosomal RNA
cation-transporting ATPase	Contig_3760_length_1519	4e-68
Ser/Thr protein phosphatase PP2C homolog 1	Contig_14142_length_736	1e-18
tRNA-Ala	Contig_38184_length_215	74.67
similarity to ribosomal protein L5	Contig_14142_length_736	6e-17
hypothetical protein ECU07_1540
hypothetical protein ECU07_1550
hypothetical protein ECU07_1560	Contig_2168_length_1805	4e-25
threonyl tRNA synthetase	Contig_1995_length_2634	7e-130
hypothetical protein ECU07_1580
hypothetical protein ECU07_1590
threonyl-tRNA synthetase fragment	Contig_891_length_1240	7e-66
similarity to hypothetical protein YM10_yeast	Contig_8171_length_916	9e-90
BOS1-like vesicular transport protein	Contig_22144_length_269	1e-14
putative protein with Mut T domain (Nudix hydrolase family)	Contig_4398_length_437	6e-26
26S proteasome regulatory subunit 4	Contig_2512_length_1251	4e-165
similarity to ribonuclease P subunit	Contig_7681_length_640	4e-11
phenylalanyl tRNA synthetase beta subunit	Contig_2922_length_1422	2e-132
hypothetical protein ECU07_1670
N-terminal acyltransferase complex (ARD) subunit	Contig_15138_length_467	3e-19
chromatin structure modulator	Contig_494_length_456	1e-17
40S ribosomal protein S2	Contig_4621_length_837	3e-73
hypothetical protein ECU07_1710	Contig_2270_length_593	9e-18
putative RNA-binding protein	Contig_15243_length_918	6e-16
MADS domain	Contig_11198_length_819	3e-10
MADS domain	Contig_4262_length_864	2e-37
DNA-directed RNA polymerase II 19kDa subunit	Contig_14312_length_645	3e-43
glucosamine phosphate N-acetyltransferase	Contig_7972_length_649	1e-34
hypothetical protein ECU07_1770
hypotheticalprotein v26.11	Contig_9521_length_2052	6e-08
similarity to hypothetical protein YEY6_yeast	Contig_9970_length_1088	5e-68
hypothetical protein ECU07_1800
hypothetical protein ECU07_1810
similarity to 60S ribosomal protein L35	Contig_18171_length_234	6e-15
putative U6 snRNA-associated SM-like protein	Contig_24523_length_310	2e-14
similarity to transcription factors of the MAF subfamily	Contig_1129_length_225	7e-10
hypothetical protein ECU07_1850
hypothetical protein ECU07_1860
hypothetical protein ECU07_1870
hypothetical protein ECU07_1880
hypothetical protein ECU07_1890
E. cuniculi chromosome 8 1	O.bayeri contig	E-value 2
hypothetical protein ECU08_0010
hypothetical protein ECU08_0020
hypothetical protein ECU08_0030
hypothetical protein ECU08_0040
hypothetical protein ECU08_0050
hypothetical protein ECU08_0060
glutamyl aminopeptidase	Contig_11945_length_478	4e-45
dihydrofolate reductase
thymidylate synthase
hypothetical protein ECU08_0100
probable ABC transporter	Contig_23157_length_1293	3e-53
Zinc finger and GTP binding domains	Contig_4583_length_1120	5e-33
hypothetical protein ECU08_0130	Contig_26331_length_258	3e-06
putative SM-like small nuclear ribonucleoprotein
hypothetical protein ECU08_0140
adaptin small subunit
calcineurin beta subunit	Contig_31655_length_207	7e-18
vesicular transport protein	Contig_13435_length_718	9e-25
hypothetical protein ECU08_0180	Contig_3422_length_648	2e-26
hypothetical protein ECU08_0190	Contig_25451_length_252	4e-10
hypothetical protein ECU08_0200
SEC31-like protein involved in vesicular transport from ER to Golgi	Contig_21263_length_582	5e-13
cell division protein kinase	Contig_8666_length_380	4e-48
GTP binding protein	Contig_29787_length_320	1e-25
vacuolar ATP synthase 54KDa subunit	Contig_37948_length_254	6e-19
G2/mitotic specific cyclin 2	Contig_2593_length_1087	3e-71
hypothetical protein ECU08_0270	Contig_20374_length_585	1e-21
proteasome beta-type component C7-1	Contig_9385_length_626	2e-49
DNA replication licensing factor of the MCM family MCM3	Contig_728_length_2322	6e-131
hypothetical protein ECU08_0300	Contig_14566_length_160	1e-10
similarity to guanine nucleotide binding protein beta subunit GBLP_DROME	Contig_20401_length_392	5e-30
DNA-directed RNA polymerase I	Contig_25432_length_414	8e-24
similarity to hypothetical gtp binding protein YN8U_YEAST	Contig_29411_length_251	0.0006
coatomer complex delta subunit	Contig_2354_length_891	5e-52
ribosomal protein S15	Contig_8562_length_562	2e-39
similarity with ornithine decarboxylase DCOR_YEAST
60S ribosomal protein L26	Contig_12056_length_507	1e-22
cleavage stimulation factor	Contig_12653_length_473	1e-47
HIT family protein	Contig_15231_length_519	1e-29
putative methyltransferase	Contig_8132_length_921	4e-47
histone H2B	Contig_7189_length_409	3e-18
hypothetical protein ECU08_0420
hypothetical protein ECU08_0430
hypothetical protein ECU08_0440	Contig_25768_length_492	1e-24
hypothetical protein ECU08_0450	Contig_31486_length_238	4e-10
similarity to DNA damage tolerance protein RAD31 RA31_SCHPO
peptidyl-prolyl cis-trans isomerase	Contig_6732_length_641	8e-65
hypothetical protein ECU08_0480	Contig_10815_length_712	4e-16
cysteinyl tRNA synthetase	Contig_12809_length_1322	1e-109
hypothetical protein ECU08_0500
hypothetical protein ECU08_0510
polyadenylate binding protein 2	Contig_21878_length_918	7e-52
similarity to hypothetical integral membrane protein YG35_yeast	Contig_364_length_1371	5e-49
hypothetical protein ECU08_0540
arginyl tRNA synthetase	Contig_9241_length_1325	4e-123
ncRNA
putative Zn finger protein	Contig_801_length_1036	2e-26
similarity to hypothetical nuclear protein YKJ5_YEAST	Contig_25469_length_691	1e-22
hypothetical protein ECU08_0580
hypothetical protein ECU08_0590	Contig_11454_length_712	5e-10
ribosomal protein L18A (L20 in yeast)	Contig_15697_length_488	3e-32
condensin-like protein	Contig_3664_length_556	4e-29
hypothetical protein ECU08_0620
DNA polymerase alpha complex	Contig_14195_length_159	1e-13
nicotinic acid transporter (allantoate permease family)	Contig_15659_length_666	5e-05
DNA-directed RNA polymerase III 25KDa polypeptide	Contig_16782_length_699	3e-31
hypothetical protein ECU08_0660
tubulin gamma chain	Contig_33601_length_1464	7e-106
coatomer zeta subunit	Contig_11273_length_210	3e-06
poly(A)+ RNA export protein	Contig_8825_length_1487	3e-11
protein involved in retrieval of ER membrane proteins from the early Golgi compartment	Contig_16935_length_620	9e-50
hypothetical protein ECU08_0710	Contig_9016_length_457	2e-06
hypothetical protein ECU08_0720	Contig_15670_length_1076	1e-92
RAS-related protein RAB5	Contig_13860_length_651	5e-72
ATP binding protein (MRP/MBP35 family)	Contig_14030_length_266	5e-25
hypothetical protein ECU08_0750
belongs to the XPF/ERCC4/RAD1 family	Contig_1917_length_772	1e-21
DNA-directed RNA polymerase II 16KDa polypeptide	Contig_23750_length_255	2e-15
8-oxoguanine DNA glycosylase	Contig_15287_length_353	5e-13
hypothetical protein ECU08_0780	Contig_40344_length_300	2e-05
hypothetical protein ECU08_0790	Contig_15670_length_1076	9e-20
signal recognition particle (SRP) SEC65 subunit	Contig_22361_length_446	7e-16
hypothetical protein ECU08_0810
hypothetical protein ECU08_0820
60S ribosomal protein L4	Contig_11110_length_776	3e-67
transcription factor TAU-like protein (TFIIIC-like protein)	Contig_12575_length_764	3e-22
similar to CCR4-associated factor 1	Contig_4271_length_571	4e-80
ubiquitin-conjugating enzyme E2-24KD	Contig_23208_length_377	3e-40
40S ribosomal protein S4	Contig_18749_length_423	1e-40
endonuclease III	Contig_8003_length_754	3e-42
kinesin-like protein	Contig_1661_length_1269	1e-51
eukaryotic translation initiation factor 4E	Contig_13307_length_513	5e-22
hypothetical protein ECU08_0910
hypothetical protein ECU08_0920
cAMP-dependent protein kinase type 1 regulatory chain	Contig_4437_length_594	7e-20
hypothetical protein ECU08_0940
hypothetical protein ECU08_0950
hypothetical protein ECU08_0960
heat shock transcription factor HSF	Contig_1087_length_723	2e-25
hypothetical protein ECU08_0980	Contig_16365_length_336	7e-19
hypothetical protein ECU08_0990	Contig_13213_length_682	5e-14
hypothetical protein ECU08_1000	Contig_35984_length_314	3e-07
hypothetical protein ECU08_1010
hypothetical protein ECU08_1020
hypothetical protein ECU08_1030
40S ribosomal protein S25	Contig_4065_length_319	4e-15
similarity to D-ribose transport binding protein
40S ribosomal protein S13	Contig_6063_length_947	6e-36
40S ribosomal protein S25	Contig_4065_length_319	4e-15
P68-like protein (DEAD box family of RNA helicases)	Contig_17_length_1579	5e-167
similarity to hypothetical protein YB36_METJA	Contig_7671_length_1794	0
coatomer complex beta subunit	Contig_9678_length_1425	6e-56
guanine nucleotide binding protein beta subunit	Contig_21568_length_1138	2e-60
ATP dependent DNA binding helicase (RAD3/XPD subfamily of helicases)	Contig_20987_length_1480	2e-104
hypothetical protein ECU08_1130	Contig_30543_length_299	3e-07
hypothetical protein ECU08_1140
hypothetical oxidoreductase short chain dehydrogenases/reductases (SDR) family	Contig_29302_length_492	9e-26
ribosomal protein L23	Contig_8896_length_381	7e-37
hypothetical protein ECU08_1170
hypothetical protein ECU08_1180	Contig_17997_length_1611	8e-55
hypothetical protein ECU08_1190	Contig_30409_length_237	2e-16
hypothetical protein ECU08_1200
hypothetical protein ECU08_1210	Contig_14521_length_676	5e-22
hypothetical protein ECU08_1220	Contig_32437_length_250	4e-19
hypothetical protein ECU08_1230
WD repeat containing protein	Contig_33735_length_221	2e-06
coatomer beta prime subunit	Contig_13702_length_1027	7e-27
chromatin assembly factor 1 P60 subunit	Contig_7278_length_722	4e-34
developmentally regulated GTP binding protein	Contig_17395_length_1356	2e-83
hypothetical protein ECU08_1280
type II protein farnesyltransferase beta subunit	Contig_13424_length_328	5e-30
ADP/ATP carrier protein 1	Contig_4531_length_2006	3e-78
hypothetical protein ECU08_1320
DNA-directed RNA polymerase I subunit M	Contig_5773_length_407	8e-24
hypothetical protein ECU08_1340	Contig_7470_length_1347	1e-22
longevity assurance protein 1	Contig_12276_length_818	6e-17
hypothetical protein ECU08_1370	Contig_11994_length_257	4e-17
glutaredoxin
similar to GATA binding factor-1	Contig_27074_length_387	6e-19
hypothetical protein ECU08_1410	Contig_25095_length_451	1e-11
similarity with phosphatidylinositol phosphate phosphatase (fragment)	Contig_6575_length_1096	6e-45
hypothetical protein ECU08_1430	Contig_14285_length_842	8e-12
hypothetical protein ECU08_1440	Contig_10048_length_870	4e-25
N2,N2-dimethylguanosine tRNA methyltransferase	Contig_20302_length_464	1e-30
hypothetical protein ECU08_1460
hypothetical protein ECU08_1470
SNF1-related protein kinase	Contig_3171_length_2335	5e-35
hypothetical protein ECU08_1490
hypothetical protein ECU08_1500	Contig_26911_length_253	9e-20
hypothetical protein ECU08_1510	Contig_10722_length_178	3e-09
vacuolar ATP synthase subunit AC39	Contig_11125_length_1113	2e-72
similarity to hypothetical protein Y041_METJA	Contig_10192_length_966	4e-19
hypothetical protein ECU08_1540
hypothetical protein ECU08_1550
hypothetical protein ECU08_1560	Contig_25918_length_334	4e-10
60S ribosomal protein L10	Contig_20892_length_758	5e-82
20S proteasome component C3	Contig_5658_length_953	2e-56
hypothetical protein ECU08_1590
hypothetical protein ECU08_1600
similarity to hypothetical proteins of the UPF0023 family	Contig_2738_length_512	1e-28
Ser/Thr protein kinase	Contig_354_length_649	1e-44
hypothetical protein ECU08_1630	Contig_5463_length_777	1e-13
general transcription factor	Contig_10603_length_474	1e-34
hypothetical protein ECU08_1650
transcription initiation protein	Contig_29039_length_361	1e-33
hypothetical protein ECU08_1670
hypothetical protein ECU08_1680	Contig_16765_length_806	2e-16
putative zinc finger protein	Contig_4984_length_948	8e-33
hypothetical protein ECU08_1700
hypothetical protein ECU08_1710
hypothetical protein ECU08_1720
hypothetical protein ECU08_1730	Contig_1308_length_653	5e-05
hypothetical protein ECU08_1740
hypothetical protein ECU08_1750
hypothetical protein ECU08_1760	Contig_2847_length_1639	2e-40
hypothetical protein ECU08_1770	Contig_7556_length_1713	2e-34
60S ribosomal protein L6	Contig_19484_length_653	2e-23
cell cycle protein kinase (CDC2/CDKX family)	Contig_3706_length_1264	6e-76
hypothetical protein ECU08_1800
hypothetical protein ECU08_1820	Contig_11822_length_1084	6e-29
hypothetical protein ECU08_1830
similarity to hypothetical protein Y570_METJA	Contig_9759_length_768	1e-64
glucose-6-phosphate-1-dehydrogenase	Contig_2553_length_1420	4e-92
similarity to hypothetical proteins with N6-adenine methyltransferase signature	Contig_16000_length_417	1e-25
20S proteasome beta-type subunit component PRE2	Contig_3502_length_939	8e-94
hypothetical protein ECU08_1880	Contig_4562_length_403	1e-15
hypothetical protein ECU08_1890
putative protein of the CBBQ/NORQ/NIRQ/GVPN family	Contig_20043_length_410	3e-30
60S ribosomal protein L23A	Contig_3986_length_2184	3e-16
CDK2-like cell cycle protein kinase	Contig_363_length_820	6e-90
GTP-binding ADP-ribosylation factor homolog 1	Contig_12490_length_848	6e-28
hypothetical protein ECU08_1950
cell cycle protein kinase of the CDC7 subfamily	Contig_10968_length_682	1e-73
26S proteasome regulatory subunit 6	Contig_7592_length_1332	1e-154
hypothetical protein ECU08_1980
hypothetical protein ECU08_1990
hypothetical protein ECU08_2000	Contig_4878_length_596	4e-10
60S ribosomal protein L12	Contig_18550_length_392	1e-31
hypothetical protein ECU08_2020
hypothetical protein ECU08_2030
hypothetical protein ECU08_2040
hypothetical protein ECU08_2050
hypothetical protein ECU08_2060
hypothetical protein ECU08_2070
hypothetical protein ECU08_2080
hypothetical protein ECU08_2090
hypothetical protein ECU08_2100
hypothetical protein ECU08_2110
hypothetical protein ECU08_2120
hypothetical protein ECU08_2130
hypothetical protein ECU08_2140
E. cuniculi chromosome 9 1	O.bayeri contig	E-value 2
hypothetical protein ECU09_0010
hypothetical protein ECU09_0020
hypothetical protein ECU09_0030	Contig_11496_length_282	6e-08
hypothetical protein ECU09_0040
hypothetical protein ECU09_0050
hypothetical protein ECU09_0060	Contig_9568_length_596	2e-19
translation initiation factor IF-2P	Contig_2900_length_1918	0
hypothetical protein ECU09_0080
hypothetical protein ECU09_0090	Contig_12989_length_782	1e-37
hypothetical protein ECU09_0100	Contig_27268_length_385	9e-17
hypothetical protein ECU09_0110
hypothetical protein ECU09_0120	Contig_8134_length_361	8e-15
ER protein-translation complex subunit alpha	Contig_16821_length_718	8e-73
0-sialoglycoportein endopeptidase	Contig_505_length_1130	6e-110
pre-mRNA splicing factor	Contig_30653_length_347	4e-53
hypothetical protein ECU09_0160	Contig_7839_length_919	6e-12
GTP-binding protein	Contig_7590_length_525	6e-45
hypothetical protein ECU09_0180	Contig_14765_length_853	2e-05
hypothetical protein ECU09_0190	Contig_17168_length_588	2e-37
hypothetical protein ECU09_0200	Contig_11496_length_282	9e-23
hypothetical protein ECU09_0210
hypothetical protein ECU09_0220
hypothetical protein ECU09_0230	Contig_14285_length_842	1e-36
hypothetical protein ECU09_0240	Contig_34387_length_202	1e-14
hypothetical protein ECU09_0250
hypothetical protein ECU09_0260	Contig_26442_length_560	6e-25
hypothetical protein ECU09_0270	Contig_4424_length_2382	1e-76
hypothetical protein ECU09_0280
alpha-actinin	Contig_11489_length_918	1e-75
hypothetical protein ECU09_0300	Contig_24388_length_598	2e-14
telomerase reverse transcriptase	Contig_24656_length_476	2e-19
hypothetical protein ECU09_0320
proteasome regulatory subunit 8	Contig_2784_length_1442	6e-49
hypothetical protein ECU09_0340	Contig_12020_length_1150	3e-81
hypothetical protein ECU09_0350	Contig_13496_length_263	6e-12
hypothetical protein ECU09_0360
hypothetical protein ECU09_0370	Contig_4744_length_343	7e-15
hypothetical protein ECU09_0380
hypothetical protein ECU09_0390	Contig_10396_length_800	9e-20
60S ribosomal protein L39	Contig_23595_length_812	3e-13
mRNA capping enzyme subunit alpha	Contig_8494_length_993	4e-45
5S ribosomal RNA
DNA repair and recombination protein	Contig_13366_length_2366	2e-74
hypothetical protein ECU09_0420
DNA polymerase delta catalytic subunit	Contig_1712_length_862	7e-82
histone H4	Contig_16599_length_725	6e-22
histone H3	Contig_784_length_678	7e-38
hypothetical protein ECU09_0460	Contig_35391_length_274	1e-19
hypothetical protein ECU09_0470
T complex protein 1 subunit beta	Contig_3780_length_766	9e-83
hypothetical protein ECU09_0490	Contig_26032_length_707	2e-25
hypothetical protein ECU09_0500	Contig_10317_length_486	4e-10
hypothetical protein ECU09_0510
hypothetical protein ECU09_0520	Contig_13343_length_397	8e-05
hypothetical protein ECU09_0530
hypothetical protein ECU09_0540
hypothetical protein ECU09_0550	Contig_11728_length_397	5e-11
hypothetical protein ECU09_0560	Contig_37085_length_234	1e-13
hypothetical protein ECU09_0570
hypothetical protein ECU09_0580
hypothetical protein ECU09_0590
hypothetical protein ECU09_0600	Contig_16763_length_452	2e-18
hypothetical protein ECU09_0610
hypothetical protein ECU09_0620	Contig_31894_length_288	9e-07
Zn finger protein	Contig_15658_length_591	3e-07
hypothetical protein ECU09_0630
pyruvate kinase	Contig_10345_length_1593	2e-74
hypothetical protein ECU09_0650
hypothetical protein ECU09_0660
histone deacetylase	Contig_9521_length_2052	7e-91
hypothetical protein ECU09_0680	Contig_5987_length_1214	2e-38
hypothetical protein ECU09_0690	Contig_1959_length_1855	2e-26
hypothetical protein ECU09_0700
hypothetical protein ECU09_0710	Contig_15742_length_571	1e-24
proteasome subunit beta	Contig_34307_length_314	2e-22
hypothetical protein ECU09_0730
hypothetical protein ECU09_0740	Contig_28208_length_998	2e-48
hypothetical protein ECU09_0750
5-3 exoribonuclease	Contig_6205_length_1196	1e-76
DNA polymerase delta regulatory subunit	Contig_12223_length_661	3e-21
hypothetical protein ECU09_0780	Contig_13294_length_982	9e-22
hypothetical protein ECU09_0790
hypothetical protein ECU09_0800
hypothetical protein ECU09_0810	Contig_861_length_1127	8e-10
septin	Contig_18486_length_690	2e-54
ribonuclease	Contig_9174_length_465	2e-19
cyclin C	Contig_11934_length_264	6e-08
hypothetical protein ECU09_0850	Contig_431_length_313	3e-21
hypothetical protein ECU09_0860	Contig_18087_length_252	2e-11
mitochondrial translocase (tom70)
hypothetical protein ECU09_0880	Contig_11120_length_648	3e-32
hypothetical protein ECU09_0890
hypothetical protein ECU09_0900	Contig_9496_length_611	2e-14
deoxyhypusine synthase	Contig_3984_length_552	2e-60
ribosomal RNA methyltransferase	Contig_5526_length_856	1e-32
rad22 DNA repair and recombination protein	Contig_14831_length_687	6e-64
syntaxin	Contig_31303_length_807	7e-33
hypothetical protein ECU09_0950	Contig_3076_length_1585	2e-34
hypothetical protein ECU09_0960	Contig_12662_length_657	4e-28
hypothetical protein ECU09_0970	Contig_1215_length_601	3e-18
serine/threonine protein phosphatase catalytic subunit	Contig_5656_length_1468	1e-92
hypothetical protein ECU09_0990	Contig_7443_length_649	2e-24
60S ribosomal protein L3	Contig_20015_length_634	2e-60
hypothetical protein ECU09_1005	Contig_12871_length_730	4e-23
hypothetical protein ECU09_1010	Contig_3364_length_864	3e-46
hypothetical protein ECU09_1020	Contig_25470_length_313	2e-13
G2/mitotic specific cyclin 1	Contig_23388_length_433	2e-33
pyruvate dehydrogenase E1 component subunit alpha	Contig_10564_length_1424	4e-76
hypothetical protein ECU09_1050
hypothetical protein ECU09_1060	Contig_13070_length_413	1e-14
peptidase	Contig_1604_length_1438	3e-42
hypothetical protein ECU09_1080
hypothetical protein ECU09_1100	Contig_23162_length_271	3e-13
hypothetical protein ECU09_1110
hypothetical protein ECU09_1120
hypothetical protein ECU09_1160
hypothetical protein ECU09_1170	Contig_9486_length_441	9e-11
hypothetical protein ECU09_1180	Contig_28486_length_361	4e-21
amino acid ABC transporter	Contig_7535_length_1239	1e-81
eukaryotic translation initiation factor 4A	Contig_16852_length_1270	3e-98
GPI-anchor biosynthesis protein	Contig_1508_length_935	8e-39
calmodulin	Contig_12971_length_528	4e-14
hypothetical protein ECU09_1230
hypothetical protein ECU09_1240	Contig_19405_length_938	3e-21
40S ribosomal protein S3	Contig_6678_length_1007	2e-55
hypothetical protein ECU09_1260	Contig_9665_length_957	6e-49
hypothetical protein ECU09_1270	Contig_20730_length_652	6e-29
40S ribosomal protein S28	Contig_50_length_346	5e-13
hypothetical protein ECU09_1280
hypothetical protein ECU09_1290
hypothetical protein ECU09_1300	Contig_1108_length_3005	7e-10
zinc finger protein	Contig_10333_length_1237	2e-31
endochitinase	Contig_1710_length_1775	3e-39
replication factor C	Contig_486_length_1011	5e-57
hypothetical protein ECU09_1340
40S ribosomal protein S15A	Contig_22401_length_574	1e-39
DNA replication licensing factor	Contig_7797_length_1298	2e-124
hypothetical protein ECU09_1370	Contig_18923_length_572	5e-07
thioltransferase	Contig_25834_length_478	5e-10
nonsense-mediated mRNA decay protein	Contig_14894_length_757	6e-57
DNA helicase	Contig_3082_length_1859	5e-131
tRNA-Arg
hypothetical protein ECU09_1400
hypothetical protein ECU09_1410	Contig_4913_length_1002	7e-40
U2 small nuclear RNA auxillary factor	Contig_4913_length_1002	1e-39
hypothetical protein ECU09_1430	Contig_17168_length_588	2e-05
phospholipid-transporting ATPase	Contig_3361_length_859	2e-81
GTP-binding protein	Contig_30256_length_462	2e-36
ECU09_1460	Contig_12604_length_359	6e-12
hypothetical protein ECU09_1470	Contig_10501_length_807	9e-12
hypothetical protein ECU09_1480	Contig_16068_length_406	2e-19
phosphatase regulatory subunit A (pp2-a)
hypothetical protein ECU09_1500	Contig_17031_length_598	2e-12
hypothetical protein ECU09_1510	Contig_203_length_2127	7e-23
hypothetical protein ECU09_1520	Contig_30783_length_228	1e-28
hypothetical protein ECU09_1530
hypothetical protein ECU09_1540	Contig_13793_length_1435	3e-20
hypothetical protein ECU09_1550
protein disulfide isomerase	Contig_11982_length_755	8e-20
hypothetical protein ECU09_1570
hypothetical protein ECU09_1580
hypothetical protein ECU09_1590	Contig_22000_length_369	3e-26
nucleolar protein	Contig_10589_length_573	8e-50
sua5p translation factor	Contig_21393_length_497	1e-27
rad2 DNA repair protein	Contig_3194_length_1117	4e-35
hypothetical protein ECU09_1630
ATP-dependent RNA helicase	Contig_13824_length_1259	3e-114
GTP-binding protein	Contig_10225_length_957	2e-90
hypothetical protein ECU09_1660	Contig_20976_length_1061	9e-71
hypothetical protein ECU09_1670
asparagine-tRNA ligase	Contig_6470_length_639	3e-74
hypothetical protein ECU09_1690	Contig_15286_length_750	1e-40
hypothetical protein ECU09_1700	Contig_1079_length_1965	1e-120
oxidoreductase	Contig_30807_length_230	9e-11
hypothetical protein ECU09_1720	Contig_5776_length_602	4e-25
hypothetical protein ECU09_1730	Contig_33220_length_280	2e-10
phospholipase A2 activating protein	Contig_7333_length_1681	2e-85
hypothetical protein ECU09_1750	Contig_13986_length_978	7e-51
hypothetical protein ECU09_1760
guanine nucleotide-binding protein subunit beta	Contig_2481_length_1307	8e-51
mevalonate kinase	Contig_168_length_1101	5e-53
tRNA-Glu	Contig_17519_length_462	76.74
ATP synthase	Contig_1036_length_1016	2e-92
DNA helicase	Contig_2625_length_1896	2e-60
U6 snRNA-associated ribonucleoprotein	Contig_16934_length_232	1e-05
hypothetical protein ECU09_1810
hypothetical protein ECU09_1820	Contig_13375_length_322	2e-19
hypothetical protein ECU09_1830	Contig_5604_length_456	2e-11
26S proteasome regulatory subunit 8	Contig_2784_length_1442	2e-152
tRNA-His	Contig_38734_length_245	60.94
transcriptional regulator	Contig_2260_length_1839	1e-58
hypothetical protein ECU09_1860	Contig_16433_length_325	4e-19
undecaprenyl pyrophosphatase synthetase	Contig_2830_length_505	6e-21
hypothetical protein ECU09_1880	Contig_14299_length_1292	2e-30
transcriptional activator	Contig_22508_length_710	5e-72
hypothetical protein ECU09_1900	Contig_12768_length_366	7e-22
chromosome segregation protein	Contig_4124_length_1111	5e-32
hypothetical protein ECU09_1920
hypothetical protein ECU09_1930	Contig_20735_length_148	6e-12
hypothetical protein ECU09_1940
hypothetical protein ECU09_1950	Contig_28034_length_411	3e-21
deoxycytidylate deaminase	Contig_17759_length_346	9e-26
myosin heavy chain	Contig_6098_length_728	3e-32
hypothetical protein ECU09_1980	Contig_10655_length_1057	4e-13
hypothetical protein ECU09_1990	Contig_12563_length_820	6e-05
hypothetical protein ECU09_2000	Contig_23149_length_1330	2e-39
hypothetical protein ECU09_2010
hypothetical protein ECU09_2020
hypothetical protein ECU09_2030
hypothetical protein ECU09_2040
E. cuniculi chromosome 10 1	O.bayeri contig	E-value 2
hypothetical protein ECU10_0010
hypothetical protein ECU10_0020
hypothetical protein ECU10_0030
hypothetical protein ECU10_0040
hypothetical protein ECU10_0050
hypothetical protein ECU10_0060	Contig_1129_length_225	8e-10
similarity to 60S ribosomal protein L35	Contig_18171_length_234	7e-15
hypothetical protein ECU10_0080
ADP ribosylation factor 1	Contig_12490_length_848	8e-28
hypothetical protein ECU10_0110
cell cycle protein kinase of the CDC7 subfamily	Contig_10968_length_682	2e-73
26S proteasome regulatory subunit 6	Contig_7592_length_1332	1e-154
vacuolar ATP synthase subunit D	Contig_16492_length_583	8e-34
Zinc finger domain	Contig_513_length_1160	2e-28
tRNA-Asn	Contig_19106_length_251	89.38
60S ribosomal protein L23A	Contig_3986_length_2184	4e-16
signal recognition particle receptor alpha subunit	Contig_6512_length_1350	2e-112
ribose 5-phosphate isomerase	Contig_2514_length_501	1e-36
similarity to hypothetical protein YD95_SCHPO	Contig_1692_length_716	2e-41
tRNA-Val
hypothetical protein ECU10_0200
DNA-directed RNA polymerase III 34kDa subunit	Contig_1212_length_1086	1e-33
translation initiation factor IF3 subunit 2	Contig_844_length_943	6e-90
hypothetical protein ECU10_0230	Contig_8813_length_323	6e-35
T complex protein 1 gamma subunit	Contig_7898_length_1596	8e-147
DNA-directed RNA polymerase II second largest subunit	Contig_2210_length_1160	9e-168
CCAAT binding transcription factor subunit A	Contig_722_length_534	7e-41
belongs to the RNAse PH (exosome) family	Contig_6278_length_712	9e-27
similarity to hypothetical protein YDK9_SCHPO	Contig_25800_length_1098	2e-97
U1 small nuclear ribonucleoprotein	Contig_17753_length_768	5e-17
tRNA-Ser
sterol O-acyltransferase	Contig_12215_length_689	5e-17
1-acyl-SN-glycerol-3-phosphate acyltransferase	Contig_1115_length_1269	1e-98
kinesin-like protein A	Contig_14579_length_974	2e-33
putative zinc finger protein	Contig_9626_length_255	3e-07
inorganic pyrophosphatase	Contig_7664_length_390	1e-43
RAS-like GTP-binding protein of the RHO1 family	Contig_437_length_1535	4e-69
actin-binding protein of the ADF family	Contig_3096_length_1158	6e-05
hypothetical protein ECU10_0370
mRNA capping enzyme	Contig_19180_length_287	1e-21
hypothetical protein ECU10_0390	Contig_15436_length_765	1e-17
40S ribosomal protein S23	Contig_2336_length_613	3e-46
26S proteasome regulatory subunit S5A	Contig_21081_length_702	1e-34
similarity to ADP/ATP carrier protein	Contig_4531_length_2006	1e-36
hypothetical protein ECU10_0430
putative ATP-dependent RNA helicase	Contig_4198_length_665	4e-53
hypothetical protein ECU10_0450
hypothetical protein ECU10_0460
hypothetical protein ECU10_0470	Contig_5983_length_1979	2e-96
tRNA-Pro	Contig_18638_length_163	49.54
bis 5'-adenosyl triphosphatase of the HIT family	Contig_35590_length_367	1e-33
hypothetical protein ECU10_0490	Contig_17437_length_917	4e-17
hypothetical protein ECU10_0500	Contig_29332_length_422	4e-15
3-hydroxy-3-methylglutaryl-CoA synthase 2	Contig_4134_length_1817	3e-90
similarity to ATP/ADP carrier protein	Contig_4531_length_2006	2e-50
uracyl DNA glycosylase	Contig_9131_length_541	1e-27
similarity to ADP/ATP carrier protein	Contig_4531_length_2006	1e-57
proteasome alpha subunit C6	Contig_964_length_1621	8e-48
putative oxidoreductase of the short chain dehydrogenase/reductase family	Contig_22914_length_576	5e-35
ribosomal protein S6 kinase	Contig_3264_length_1098	8e-73
hypothetical protein ECU10_0580	Contig_2034_length_332	2e-25
phosphatidyl inositol-3-kinase (C-terminal region)	Contig_4424_length_2382	1e-44
DNA replication factor A protein 1	Contig_11213_length_905	7e-78
hypothetical protein ECU10_0610
nonsense-mediated mRNA decay protein 5	Contig_10151_length_1150	7e-35
T complex protein 1 eta subunit	Contig_11338_length_1361	4e-102
dynein heavy chain	Contig_18616_length_370	2e-22
hypothetical protein ECU10_0650
HIV1-TAT interacting protein 60KDa homolog (SAS/MOZ family)	Contig_10333_length_1237	2e-100
similarity to hypothetical protein (UPF0113 family):Y058_ARCFU	Contig_29184_length_437	7e-41
pre-mRNA splicing factor	Contig_30653_length_347	8e-41
ATP-dependent RNA helicase (DEAD box family)	Contig_7367_length_873	5e-45
translation initiation factor EIF-2B epsilon subunit	Contig_3140_length_1473	7e-67
DNA mismatch repair protein of the MutS family	Contig_11472_length_958	1e-85
ankyrin repeat-containing protein	Contig_27152_length_332	6e-26
hypothetical protein ECU10_0730
hypothetical protein ECU10_0740	Contig_77_length_641	3e-22
methionine aminopeptidase 2	Contig_18732_length_609	7e-54
transcription initiation factor TFIID 111kDa subunit	Contig_10688_length_2429	0
hypothetical protein ECU10_0770
DNA replication factor C 38kDa subunit	Contig_356_length_609	4e-49
hypothetical protein ECU10_0790
hypothetical protein YD29_SCHPO
similarity to hypothetical protein YBY3_SCHPO	Contig_2986_length_997	5e-30
fibrillarin (34kDa nucleolar protein)	Contig_8894_length_988	2e-96
nuclear protein of the glutathione-S-transferase family	Contig_23068_length_549	7e-56
similarity to hypothetical protein YP68_CAEEL	Contig_28966_length_346	2e-19
hypothetical protein ECU10_0850
hypothetical protein ECU10_0860
similarity to hypothetical protein YP68_CAEEL	Contig_10459_length_971	3e-70
hypothetical protein ECU10_0880	Contig_24751_length_1286	5e-35
long chain fatty acid CoA ligase	Contig_294_length_1841	3e-133
similarity to hypothetical protein Y162_METJA	Contig_5499_length_1501	0
long chain fatty acid CoA ligase	Contig_294_length_1841	3e-133
ribonucleoside diphosphate reductase	Contig_1951_length_2314	0
hypothetical protein ECU10_0930	Contig_9018_length_1485	1e-07
ubiquitin-conjugating enzyme E2 subunit	Contig_10784_length_866	1e-47
similarity to hypothetical protein YDI3_yeast	Contig_13941_length_410	4e-15
similarity to hypothetical protein YCD7_HUMAN	Contig_30306_length_369	2e-19
hypothetical protein ECU10_0970
hypothetical protein ECU10_0980	Contig_5407_length_354	2e-17
60S ribosomal protein L27A	Contig_11289_length_569	1e-26
kinesin-related protein	Contig_9006_length_1795	9e-75
hypothetical protein ECU10_1010
hypothetical protein ECU10_1020	Contig_1890_length_1181	7e-14
hypothetical protein ECU10_1030	Contig_12511_length_1229	2e-19
vacuolar ATP synthase subunit B	Contig_9975_length_1238	0
ATP-binding domain	Contig_1380_length_658	5e-14
phosphoglycerate mutase	Contig_10750_length_1713	4e-130
hypothetical protein ECU10_1070
DNA polymerase alpha subunit B	Contig_29162_length_757	2e-34
DNA-binding domain	Contig_25075_length_887	4e-15
DNAJ-like protein	Contig_4356_length_619	7e-23
polyadenylate-binding protein 2	Contig_7910_length_836	1e-55
tRNA-Ala	Contig_4191_length_429	77.31
transcription initiation factor TFIID 70kDa subunit	Contig_14830_length_834	5e-93
origin recognition complex subunit 2	Contig_12373_length_477	2e-19
ARF guanine nucleotide exchange factor	Contig_16084_length_366	3e-12
hypothetical protein ECU10_1150
hypothetical protein ECU10_1160	Contig_26_length_399	4e-18
DNA repair protein (RAD14/XPA family)	Contig_26175_length_404	1e-16
ubiquitin fusion degradation protein 1	Contig_17081_length_608	2e-73
hypothetical protein ECU10_1190	Contig_1710_length_1775	1e-25
casein kinase II beta 2 subunit (beta prime)
DNA polymerase epsilon	Contig_12433_length_1401	7e-133
hypothetical protein ECU10_1220
ABC transporter	Contig_6032_length_758	5e-26
importin beta 1 subunit (karyopherin)	Contig_7330_length_1756	3e-63
hypothetical protein ECU10_1250	Contig_14935_length_1265	7e-36
putative 1-acyl-SN-glycerol-3-phosphate acyltransferase	Contig_2358_length_1578	1e-58
similarity to hypothetical protein YA22_SCHPO	Contig_7726_length_765	1e-33
Ser/Thr protein phosphatase PP4	Contig_331_length_1046	4e-64
similarity to hypothetical protein YHS2_YEAST	Contig_7485_length_687	5e-32
60S ribosomal protein L44 (L42 in yeast)	Contig_9641_length_986	9e-36
ubiquitin conjugating enzyme E2-17kDa	Contig_3805_length_824	3e-55
similarity to THE ATPase component of the two-subunit chromatin remodeling factor	Contig_5126_length_531	0
ERCC1-like DNA excision repair protein	Contig_12298_length_371	3e-17
similarity to hypothetical protein YAZE_SCHPO	Contig_8319_length_259	5e-22
similarity to hypothetical protein YO47_METJA	Contig_409_length_2018	2e-08
hypothetical protein ECU10_1360	Contig_803_length_749	1e-56
putative inositol polyphosphate-5-phosphatase	Contig_1268_length_944	1e-42
ubiquitin ligase	Contig_8661_length_1770	2e-38
hypothetical protein ECU10_1390
hypothetical protein ECU10_1400	Contig_9127_length_1636	2e-57
hypothetical protein ECU10_1410	Contig_9664_length_1955	3e-56
26S proteasome regulatory subunit 6A (TAT-binding protein 1)	Contig_25944_length_819	2e-119
transcriptional activator	Contig_11461_length_1529	8e-93
similarity to hypothetical integral membrane protein YSX3_CAEEL	Contig_21450_length_361	6e-13
proteasome B-type subunit delta chain	Contig_16903_length_285	6e-17
glutaminyl tRNA synthetase	Contig_33_length_740	4e-62
homeobox domain
transcription factor of the TALE/PBX family	Contig_24292_length_231	1e-20
hypothetical protein ECU10_1490	Contig_9790_length_1504	4e-29
putative protein with Ca-binding domain
putative zinc finger protein	Contig_27599_length_377	6e-24
similarity to mevalonate kinase	Contig_6461_length_705	1e-24
ABC transporter	Contig_47_length_2120	3e-54
hypothetical protein ECU10_1530
ubiquitin conjugating enzyme E2-20K	Contig_3442_length_495	9e-27
hypothetical protein ECU10_1550
hypothetical protein ECU10_1560
40S ribosomal protein S24	Contig_8752_length_906	4e-25
40S ribosomal protein S30	Contig_26584_length_214	1e-11
small nuclear ribonucleoprotein D2	Contig_20292_length_344	2e-12
choline phosphate cytidylyltransferase	Contig_622_length_1030	3e-81
similarity to hypothetical protein YA53_SCHPO
hypothetical protein ECU10_1610
hypothetical protein ECU10_1620	Contig_12264_length_537	5e-15
hypothetical protein ECU10_1630
involved in mRNA decay control (DNA2/NAM7 helicase family)	Contig_9551_length_1009	4e-69
hypothetical protein ECU10_1650
spore wall protein 1 (swp1)
ATP-dependent RNA helicase (DEAD box family)	Contig_7367_length_873	7e-43
enolase	Contig_11484_length_1376	2e-99
hypothetical protein ECU10_1695	Contig_16919_length_500	9e-15
dynamin-like vacuolar protein sorting protein	Contig_3764_length_761	3e-102
hypothetical protein ECU10_1710	Contig_1591_length_1153	8e-23
3-hydroxy-3-methylglutaryl CoA reductase	Contig_3038_length_1405	3e-104
hypothetical protein ECU10_1730	Contig_13205_length_1011	7e-53
putative protein with calponin domain	Contig_21942_length_547	9e-42
hypothetical protein ECU10_1750	Contig_9236_length_288	3e-11
peptidyl-prolyl cis-trans isomerase (cyclophilin)	Contig_6732_length_641	1e-31
cytosol aminopeptidase (X-Leu/X-Pro)	Contig_2513_length_1137	2e-105
hypothetical protein ECU10_1780
glycyl-tRNA synthetase	Contig_2237_length_737	1e-77
hypothetical protein ECU10_1800
hypothetical protein ECU10_1810
hypothetical protein ECU10_1820
hypothetical protein ECU10_1830
hypothetical protein ECU10_1840
hypothetical protein ECU10_1850
hypothetical protein ECU10_1860
hypothetical protein ECU10_1870
hypothetical protein ECU10_1880
hypothetical protein ECU10_1890
E. cuniculi chromosome 11 1	O.bayeri contig	E-value 2
hypothetical protein ECU11_0010
hypothetical protein ECU11_0020
hypothetical protein ECU11_0030
hypothetical protein ECU11_0040
hypothetical protein ECU11_0050
hypothetical protein ECU11_0060
hypothetical protein ECU11_0070
hypothetical protein ECU11_0080
hypothetical protein ECU11_0090
hypothetical protein ECU11_0100
hypothetical protein ECU11_0110
hypothetical protein ECU11_0120
hypothetical protein ECU11_0130
DNA 3-methyladenine glycosylase
hypothetical protein ECU11_0150
Hypothetical Protein ECU11_0160
leucine-rich RAS suppressor protein	Contig_17168_length_588	6e-10
Ser/Thr protein kinase (MNB/DYRK subfamily)	Contig_11590_length_877	3e-83
transcriptional regulator-like protein	Contig_18017_length_429	3e-37
hypothetical protein ECU11_0200	Contig_5434_length_892	7e-13
hypothetical protein ECU11_0210
transcription factor TFIIH	Contig_9268_length_761	2e-43
triose phosphate isomerase	Contig_10574_length_780	2e-58
exportin 1	Contig_22377_length_1464	8e-116
hypothetical protein ECU11_0250
hypothetical protein ECU11_0260	Contig_13793_length_1435	2e-18
hypothetical protein ECU11_0270
hypothetical protein ECU11_0280	Contig_281_length_820	4e-27
hypothetical protein ECU11_0290
similarity to hypothetical protein YACE_BRELA	Contig_4126_length_390	5e-15
hypothetical protein ECU11_0310	Contig_28108_length_706	6e-20
hypothetical protein ECU11_0320	Contig_21090_length_1083	2e-45
similarity to ribonucleoside diphosphate reductase (alpha chain)	Contig_9003_length_627	6e-18
LIM domain-containing protein	Contig_4375_length_1091	2e-55
RAB GDP dissociation inhibitor	Contig_14139_length_1049	5e-07
similarity to suppressor of the temperature-sensitive growth of yeast MRP1 mutants	Contig_31910_length_238	6e-16
DNA-directed RNA polymerase III subunit 2 (130kDa subunit)	Contig_3786_length_3649	0
tRNA-Leu	Contig_26319_length_313	56.38
hypothetical protein ECU11_0380
hypothetical protein ECU11_0390	Contig_30618_length_505	2e-39
similarity to hypothetical protein YHY1_yeast	Contig_4710_length_339	1e-15
hypothetical protein ECU11_0410
tRNA-Met	Contig_12933_length_197	80.43
hypothetical protein ECU11_0420	Contig_26680_length_575	5e-12
similarity to SKT5 protein	Contig_1377_length_1884	4e-140
hypothetical protein ECU11_0440
phosphatidylinositol 4-kinase (C-terminal region)	Contig_10311_length_1435	2e-93
hypothetical protein ECU11_0460	Contig_19261_length_236	6e-07
kinesin-related protein	Contig_6834_length_1328	2e-79
CTP synthase	Contig_9483_length_839	2e-60
hypothetical protein ECU11_0490
hypothetical protein ECU11_0500
similarity to chitooligosaccharide deacetylase	Contig_6490_length_1159	9e-48
hypothetical protein ECU11_0520
tryptophanyl tRNA synthetase	Contig_683_length_4142	2e-141
HSP70-like protein (mitochondrial type)	Contig_6889_length_1581	0
zinc finger protein	Contig_14683_length_1101	4e-26
similarity to hypothetical protein YB60_Yeast
proteasome regulatory subunit 11 (RPN11 family)	Contig_3865_length_802	1e-100
hypothetical protein ECU11_0580
DNA-directed RNA polymerase I and III subunit 14K	Contig_10314_length_374	5e-16
hypothetical protein ECU11_0600	Contig_5386_length_794	7e-12
cleavage and polyadenylation specific factor	Contig_946_length_491	3e-31
diacylglycerol ethanolamine phosphotransferase	Contig_3550_length_968	8e-42
hypothetical protein ECU11_0630	Contig_11553_length_760	7e-27
vesicle-associated membrane protein	Contig_17232_length_678	4e-28
similarity to DNA-binding protein HEXBP	Contig_5584_length_566	7e-29
Ser/Thr protein phosphatase PPI-1 catalytic subunit	Contig_1120_length_1058	7e-82
similarity to hypothetical protein YG22_yeast	Contig_22703_length_1155	2e-34
hypothetical protein ECU11_0680	Contig_4234_length_2688	4e-41
mannose-1-phosphate guanylyltransferase	Contig_10872_length_580	6e-51
hypothetical protein ECU11_0700
hypothetical protein ECU11_0710	Contig_4777_length_394	4e-10
40S ribosomal protein S20	Contig_23897_length_375	7e-17
TATA-binding protein-associated phosphoprotein	Contig_7242_length_813	5e-32
hypothetical protein ECU11_0740
similarity to hypothetical protein Y443_METJA	Contig_10039_length_363	8e-32
exonuclease 1	Contig_12801_length_1473	1e-79
similarity to carbon catabolite repressor protein 4	Contig_911_length_1182	4e-44
40S ribosomal protein S7	Contig_2437_length_2580	5e-12
protein transport protein SEC23 homolog (COPII coat)	Contig_170_length_1797	7e-128
DNA replication licensing factor MCM4	Contig_4485_length_2550	5e-103
similarity to hypothetical protein YEV6_yeast	Contig_11207_length_507	9e-41
DNA repair protein RAD51 homolog	Contig_2437_length_2580	8e-133
similarity to transcription initiation factor TFIID 30kDa subunit	Contig_34214_length_152	1e-07
proteasome regulatory subunit YTA6 of the AAA family of ATPases	Contig_1607_length_998	1e-39
CDP diacylglycerol serine O-phosphatidyltransferase	Contig_1976_length_1441	6e-53
possible PRE-mRNA splicing factor (ATP-dependent RNA helicase)	Contig_11679_length_370	5e-72
U5 associated snRNP	Contig_8192_length_842	9e-63
CTP synthase	Contig_9483_length_839	2e-60
methionyl tRNA synthetase	Contig_1630_length_842	2e-67
similarity to hypothetical protein YM8P_yeast	Contig_8074_length_1881	2e-40
hypothetical protein ECU11_0910	Contig_13955_length_718	1e-16
hypothetical protein ECU11_0920	Contig_33485_length_220	2e-10
translation initiation factor 2 alpha subunit	Contig_908_length_940	9e-64
high mobility group-like nuclear protein (HMG2)	Contig_6404_length_1148	9e-19
hypothetical protein ECU11_0950	Contig_1023_length_535	6e-06
cell division control protein 2 homolog (CDC2-like cell cycle protein kinase)	Contig_8293_length_503	1e-42
hypothetical protein ECU11_0970
synaptobrevin-related protein	Contig_1961_length_706	2e-29
zinc finger protein	Contig_23993_length_507	3e-10
hypothetical protein ECU11_1000	Contig_39988_length_173	5e-06
hypothetical protein ECU11_1010
hypothetical protein ECU11_1020	Contig_9357_length_580	3e-15
proteasome regulatory subunit YTA6 of the AAA family of ATPases	Contig_4867_length_1536	5e-131
hypothetical protein ECU11_1040
oligopeptide transporter	Contig_16299_length_460	2e-36
possible protein of nuclear scaffold
similarity to hypothetical oxidoreductase YAEB_SCHPO	Contig_10752_length_487	1e-24
manganese superoxide dismutase	Contig_12829_length_376	6e-29
hypothetical protein ECU11_1090	Contig_13778_length_348	2e-05
isoleucyl tRNA synthetase	Contig_30846_length_1804	1e-98
hypothetical protein ECU11_1110	Contig_21426_length_298	2e-15
translation elongation factor 2 (EF2)	Contig_14252_length_691	2e-55
similarity to hypothetical zinc finger protein (C3HC4 class) YQ57_CAEEL	Contig_20130_length_326
hypothetical protein ECU11_1140	Contig_609_length_1563	5e-30
similarity to membrane protein ORM1	Contig_8619_length_618	4e-44
possible protein of nuclear scaffold	Contig_1770_length_1010	4e-63
similarity to hypothetical WD-repeat protein YMY3_yeast	Contig_2099_length_388	3e-22
phospholipase D	Contig_7460_length_1373	3e-67
NBP35-like nucleotide binding protein	Contig_8201_length_694	2e-23
ABC transporter (mitochondrial type)	Contig_6032_length_758	6e-44
hypothetical protein ECU11_1210	Contig_3376_length_1021	3e-27
hypothetical protein ECU11_1220
similarity to hypothetical protein YDD5_SCHPO
hypothetical protein ECU11_1240	Contig_16280_length_691	4e-28
hypothetical protein ECU11_1250	Contig_851_length_394	6e-23
tRNA-Gly	Contig_36316_length_165	74.9
DNA mismatch repair protein of the MutL/HEXB family	Contig_29918_length_684	5e-35
similarity to hypothetical protein YP59_MYCTU	Contig_7290_length_1482	1e-109
vacuolar ATP synthase catalytic subunit A (67 kDa)	Contig_520_length_2002	0
cell cycle protein kinase of the CDC2/CDKX family	Contig_3706_length_1264	1e-39
hypothetical protein ECU11_1300
NADPH adrenodoxin oxidoreductase	Contig_1280_length_677	6e-19
similarity to Plasmodium membrane protein (Plasmodium antigen A412)	Contig_13302_length_456	3e-24
transcription factor (forkhead domain)	Contig_30644_length_592	3e-27
ABC transporter-like protein	Contig_47_length_2120	5e-43
eukaryotic translation initiation factor 4E	Contig_5298_length_612	1e-22
similarity to cell apoptosis-related gene TFAR19
NOT1-like general negative regulator of transcription subunit 1	Contig_5795_length_2750	8e-59
60S ribosomal protein L15	Contig_6404_length_1148	7e-69
hypothetical protein ECU11_1390	Contig_19067_length_751	8e-20
DNA-directed RNA polymerase II subunit 14.5 kDa	Contig_9641_length_986	6e-27
hypothetical protein ECU11_1410	Contig_27623_length_425	1e-10
HSP 101 related protein	Contig_777_length_2276	0
diphtin synthase	Contig_776_length_402	2e-47
hypothetical protein ECU11_1440	Contig_10194_length_1925	9e-46
transport protein SEC13 homolog (COPII coat)	Contig_14100_length_1036	6e-67
translation elongation factor 2	Contig_4981_length_2758	0
class 2 transcriptional repressor similar to NCB1_yeast	Contig_5452_length_300	0.0007
hypothetical protein ECU11_1480
splicing factor for U2 snRNP	Contig_12777_length_1417	5e-49
NIMA-like Ser/Thr protein kinase	Contig_11878_length_240	3e-19
zinc transporter	Contig_18329_length_359	2e-25
similarity to hypothetical methyltransferase-like protein YGGH_ECOLI	Contig_5597_length_829	7e-57
hypothetical protein ECU11_1530
hexokinase	Contig_3330_length_1011	1e-14
DNA lyase/endonuclease 4	Contig_21974_length_312	2e-43
protein of the syntaxin/epimorphin family	Contig_6865_length_732	1e-28
putative zinc finger protein	Contig_229_length_2098	5e-77
similarity to hypothetical ABC transporter Y719_METJA	Contig_12203_length_779	4e-92
spindle pole body associated protein	Contig_7035_length_491	2e-12
similarity to folate transporter	Contig_1119_length_649	6e-18
tRNA pseudouridine synthase A	Contig_4154_length_1394	1e-25
40S ribosomal protein S19	Contig_8742_length_693	6e-19
hypothetical protein ECU11_1630	Contig_18013_length_152	7e-05
inorganic phosphate transporter	Contig_26554_length_700	7e-34
hypothetical protein ECU11_1650
ring zinc finger transcription negative regulator factor	Contig_9023_length_808	1e-70
20S proteasome alpha subunit (C2)	Contig_4819_length_1845	4e-62
hypothetical protein ECU11_1680	Contig_677_length_818	1e-16
similarity to Myb-related transcription factor (fragment)	Contig_20293_length_642	6e-37
similarity to hypothetical transmembrane protein YADA_SCHPO	Contig_4769_length_667	6e-43
hypothetical protein ECU11_1710	Contig_9518_length_629	3e-10
hypothetical protein ECU11_1720	Contig_16110_length_710	2e-22
RNA-binding protein of the pumilio family	Contig_5302_length_1674	5e-104
similarity to hypothetical aminoacid transporter	Contig_8558_length_1223	2e-37
transcription initiation factor TFIID subunit 72/90-100 kDa	Contig_7612_length_2074	8e-157
importin alpha subunit (karyopherin)	Contig_13351_length_942	3e-62
[truncated: 38 more rows]
