# Supplementary material for: Draft genome sequence of the Daphnia pathogen Octosporea bayeri: insights into the gene content of a large microsporidian genome and a model for host-parasite interactions
Source: Genome Biol. 2009 Oct 6;10(10):R106. doi: 10.1186/gb-2009-10-10-r106 (PMC2784321; doi:10.1186/gb-2009-10-10-r106)
Supplement: Additional data file 3 — O. bayeri ORFs and their assignment to functional categories (according to [25]). [file gb-2009-10-10-r106-S3.XLS]

## Sheet: Sheet1
Additional data file 3: O. bayeri ORFs assigned to functional categories (according to Katinka et al. 2001).
E. cuniculi proteins (Katinka et al. 2001)	number of proteins and gene locus in E. cuniculi	# of proteins1 and locus2 (contig ID) in O. bayerii
I. METABOLISM	79	67 (+19)
Amino-acid metabolism	4	3
asparagine Sase (ASNH METJA)	ECU04_0840	3507
deoxyhypusine Sase (DHYS SCHPO)	ECU09_0910	3984
diphthine Sase (DPH5 yeast)	ECU11_1430	776
ornithine decarboxylase, w. sim (DCOR yeast)	ECU08_0360	N.A.
Nitrogen and sulfur metabolism	3	3
NGG1-interacting factor 3 (NIF3 yeast)	ECU07_0100	16926
NIFS-like prt (NFS1 CANAL)	ECU11_1770	1394
NIFU-like prt (NIFU RICPR)	ECU01_0510	242
Nucleotide metabolism
Purine-ribonucleotide metabolism	6	1
dihydrofolate RDase (DYR ENCCU)3	ECU01_0170	N.A.
dihydrofolate RDase (DYR ENCCU)3	ECU01_1450	N.A.
dihydrofolate RDase (DYR ENCCU)3	ECU08_0080	N.A.
guanylate kinase (KGUA yeast)	ECU01_1220	22328
serine hydroxymethylTase (GLYC yeast)3	ECU01_0190	N.A.
serine hydroxymethylTase (GLYC yeast)3	ECU01_1420	N.A.
Pyrimidine-ribonucleotide metabolism	4	4
CTP Sase (PYRG MOUSE)3	ECU11_0880	9483
CTP Sase (PYRG MOUSE)3	ECU11_0480	9483
cytidylate kinase (KCY BACSU)	ECU03_1270	9629
thymidylate kinase (KTHY yeast)	ECU04_1220	2395
Deoxyribonucleotide metabolism	11	7
cytidine and dCMPdeaminase (TAD2 yeast)	ECU09_1960	5400
deoxyuridine 5'-triP nucleotidohydrolase (DUT CHVP1)	ECU05_0280	1493
deoxyuridine 5'-triP nucleotidohydrolase (DUT yeast)	ECU06_0430	12701
glutaredoxin (GLRX ORYZA)	ECU08_1380	N.A.
glutaredoxin (GLR2 SCHPO)	ECU09_1375	25834
ribonucleoside-diP RDase, large sub (RIR1 CAEEL)	ECU10_0920	1951
ribonucleoside-diP RDase, small sub (RIR2 BRARE)	ECU06_0730	6199
thymidine kinase (KITH ENCCU)	ECU01_0740	1964
thymidylate Sase (TYSY ENCCU)3	ECU01_0180	N.A.
thymidylate Sase (TYSY ENCCU)3	ECU01_1430	N.A.
thymidylate Sase (TYSY ENCCU)3	ECU08_0090	N.A.
Polynucleotide degradation	2	2
deoxyribonuclease, TATD fam (TATD ECOLI)	ECU03_0200	4435
ribonuclease, HII fam (YNH2 yeast)	ECU03_0670	7380
Other	6	4
ATP-Bprt, MRP/MBP35 fam (NB35 yeast)	ECU08_0740	14030
bis (5'-adenosyl) triphosphatase, HIT fam (FHIT HUMAN)	ECU10_0480	35590
bis (5'nucleosyl) tetraphosphatase, HIT fam (APH1 SCHPO)	ECU03_0880	N.A.
nucleoside diP kinase A (NDKA FLABI)	ECU06_1530	11277
nucleoside triphosphatase, HAM1 fam (HAM1 yeast)	ECU04_1180	14777
nucleoside triphosphatase, HAM1 fam (NTPA METJA)	ECU05_0870	14777
Phosphate metabolism	5	5
acid phosphatase (PPAY CAEEL)	ECU07_0180	12945
inorganic pyrophosphatase (IPYR DROME)	ECU10_0340	7664
inositol polyphosphate-5 phosphatase, put (INP54 yeast)	ECU10_1370	1268
involved in polyphosphate metabolism (PHM8 yeast)	ECU05_1170	20979
polyphosphate synthase, put (VTC4 yeast)	ECU06_1420i	921
C-compound and carbohydrate metabolism	9	9
a-1,2-mannosyl Tase, KTR fam (YUR1 yeast)	ECU04_1130	5400
acetyl-CoA Sase (ACS1 yeast)	ECU05_0310	1493
acidic endochitinase (CHIP BETVU)	ECU09_1320	1710
aldose RDase (ALDR MOUSE)	ECU01_0970	4543
chitin synthase 1 (CHS1 CRYNE)	ECU01_1390	12621
glucosamine-P N-acetylTase (GNA1 CAEEL)	ECU07_1760	7972
glucosamine-fructose-6-P aminoTase (GFA2 HUMAN)	ECU07_1280	6199
phosphoacetylglucosamine mutase (PCM1 SCHPO)	ECU01_0650	1964
UDP-N-acetylglucosamine pyrophosphorylase (UAP1 yeast)	ECU11_1780	12902
Lipid, fatty acid and isoprenoid metabolism
Biosynthesis	21	21
1-acyl-sn-glycerol-3-P acylTase (PLSC yeast)	ECU10_0310	1115
1-acyl-sn-glycerol-3-P acylTase, put (Y205 HUMAN)	ECU04_1280	10432
1-acyl-sn-glycerol-3-P acylTase, put (YBP2 yeast)	ECU10_1260	2358
1,2-DAG ethanolamine phosphoTase (EPT1 yeast)	ECU11_0620	3550
3-hydroxy-3-methylglutaryl-CoA RDase (HMD1 DICDI)	ECU10_1720	3038
3-hydroxy-3-methylglutaryl-CoA Sase (HMC2 BLAGE)	ECU10_0510	4134
CDP-DAG inositol 3-phosphatidylTase (PIS HUMAN)	ECU01_1000	33135
CDP-DAG serine O-phosphatidylTase (PEL1 yeast)	ECU11_0850	1976
CDP-DAG synthase (CDS1 yeast)	ECU05_1250	1728
choline-P cytidylylTase (CPCT MOUSE)	ECU10_1590	622
farnesyl-PP Sase (FPPS HELAN)	ECU11_1810	244
isopentenyl-diP d-isomerase II (IDI2 ARATH)	ECU02_0230	4638
long-chain-fatty-acid-CoA ligase (LCFX RAT)3	ECU10_0890	294
long-chain-fatty-acid-CoA ligase (LCFX RAT)3	ECU10_0910	294
mevalonate kinase (KIME yeast)	ECU09_1780	168
mevalonate kinase, w.sim. (KIME PYRHO)	ECU10_1510	6461
mevalonate-PP decarboxylase (ER19 yeast)	ECU06_0490	2017
N-acetylglucosaminyl-phosphatidylinositol biosynthetic protein (GPI3 yeast)	ECU09_1210	1508
serine palmitoyl Tase, sub 1 (LCB1 HUMAN)	ECU02_0860	18544
serine palmitoyl Tase, sub 2 (LCB2 HUMAN)	ECU05_0730	7672
sterol ester Tase (AREH SCHPO)	ECU10_0300	12215
Degradation	5	5
acetyl-CoA-C-acyl Tase (ATOB HAEIN)	ECU06_0940	165
acyl-CoA thioesterase II (TESB ECOLI)	ECU05_1520	8035
glycerophosphoryldiester phosphodiesterase, w.sim (GLPQ BACSU)	ECU01_1380	22653
lipase, put (CVT17 yeast)	ECU04_0660	11212
phospholipase D2 (PLD2 RAT)	ECU11_1180	7460
Other	3	3
oxidoRDase, short chain DHase/RDase fam, put (YKF5 yeast)	ECU08_1150	29302
oxidoRDase, short-chain DHase/RDase fam, put (DLTE BACSU)	ECU10_0560	22914
oxidoRDase, short-chain DHase/RDase fam, put (YAEB SCHPO)	ECU11_1070	10752
II. ENERGY	23	23 (+2)
Glycolysis	14	14
6-phosphofructokinase A (K6PF CANFA)	ECU03_0680	4078
enolase (ENO FASHE)	ECU10_1690	11484
fructose-bisP aldolase (ALFB HUMAN)	ECU01_0240	1030
glucose-6-P isomerase (G6PI PIG)	ECU05_0650	12923
glyceraldehyde-3-P DHase (G3P2 BACSU)	ECU07_0800	3404
glycerol-3-P DHase A (GPDA FUGRU)	ECU05_0270	23536
glycerol-3-P DHase, mito. (GPDM CAEEL)	ECU10_0870	10459
hexokinase (HXK SCHMA)	ECU11_1540	3330
phosphoglycerate kinase (PGK KLULA)	ECU05_0320	3551
phosphoglycerate mutase (PGMI ANTSP)	ECU10_1060	10750
pyruvate DHase E1, a sub (ODPA SCHPO)	ECU09_1040	10564
pyruvate DHase E1, b sub (ODPB RICPR)	ECU04_1160	18113
pyruvate kinase (KPYK YARLI)	ECU09_0640	10345
triose phosphate isomerase (TPIS SCHJA)	ECU11_0230	10574
Pentose phosphate pathway	5	5
6-phosphogluconate DHase (6PGD SALTY)	ECU05_0860	1096
D-ribose-5-P isomerase (RPIA METTH)	ECU10_0180	2514
D-ribulose-5-P 3-epimerase (RPE METJA)	ECU06_1040	1193
glucose-6-P 1-DHase (G6PD yeast)	ECU08_1850	2553
transketolase 1 (TKT1 yeast)	ECU06_0120	14937
trehalose metabolism	4	4
α,α-trehalase (TREA BOMMO)	ECU02_1370	4264
α,α-trehalose-P Sase, cat sub (TPSA ASPNG)	ECU01_0800	25108
trehalose-6-P phosphatase (TPS2 yeast)	ECU01_0870	7546
UTP-glucose-1-P uridylTase (UDPG yeast)	ECU03_0280	2057
III. CELL GROWTH, CELL DIVISION AND DNA SYNTHESIS	136	131 (+14)
Cell growth and cell polarity	11	10
calcineurin, b sub (CALB NAEGR)	ECU08_0160	31655
calcium-Bprt, recoverin subfam (NCS1 yeast)	ECU04_0810	15487
GTP-Bprt, GTP1/OBG fam (DRG1 XENLA)	ECU05_0410i	17395
GTP-Bprt, GTP1/OBG fam (DRG2 HUMAN)	ECU08_1270	5620
GTP-Bprt, GTP1/OBG fam (FEOB METJA)	ECU05_0080	1716
involved in plasmid maintenance, respiration and cell proliferation (SMP2 yeast)	ECU02_0200	7471
RAS-related GTP-Bprt (RAC1 CAEEL)	ECU03_1560	4324
ser/thr protein kinase (KIN1 SCHPO)	ECU03_0980	7523
required for normal growth,SUA5/YRDC/YC10/YWLC fam (YWLC BACSU)	ECU09_1610	21393
suppressor of temperature-sensitive growth of yeast MRP1 mutants (SOH1 yeast)	ECU11_0360	31910
suppressor of BEM1/BUD5 (BE46 SCHPO)	ECU09_0730	N.A.
Meiosis	2	2
meiotic recombination prt (RE12 SCHPO)	ECU04_1110	28295
MEI2-related prt (MES1 SCHPO)	ECU06_0740	24292
DNA synthesis and replication
DNA directed DNA polymerases	8	8
DNA pol α, sub A (DPOA SCHPO)	ECU05_0990	2898
DNA pol α, sub B (DPO2 rat)	ECU10_1080	29162
DNA pol / primase, large sub (PRI2 HUMAN)	ECU05_1210	2062
DNA pol / primase, small sub (PRI1 MOUSE)	ECU08_0630	14195
DNA pol d, large sub (DPOD CANAL)	ECU09_0430	1712
DNA pol d, small sub (DPD2 MOUSE)	ECU09_0770	12223
DNA pol d, PCNA (PCNA BRANR)	ECU05_1030	13088
DNA pol e, cat sub (DPOE SCHPO)	ECU10_1210	12433
DNA replication factors A and C	8	7
DNA rep factor A, prt 1 (RFA1 SCHPO)	ECU10_0600	11213
DNA rep factor A, prt 2 (RFA2 HUMAN)	ECU06_0360	4605
DNA rep factor A, prt 3, w.sim (RFA3 SCHPO)	ECU07_0950	N.A.
DNA rep factor C sub (RFC1 yeast)	ECU05_1530	939
DNA rep factor C sub (RFC2 yeast)	ECU02_0680	39791
DNA rep factor C sub (RFC3 yeast)	ECU02_0290	8062
DNA rep factor C sub (AC13 HUMAN)	ECU10_0780	356
DNA rep factor C sub (RFC5 yeast)	ECU09_1330	486
DNA replication licensing factors, MCM family	8	8
MCM2 (CC19 SCHPO)	ECU04_0850	5596
MCM3 (MCM3 SCHPO)	ECU08_0290	728
MCM4 (MCM4 SCHPO)	ECU02_1150	5596
MCM4 (MCM4 DROME)	ECU11_0800	4485
MCM5 (MCM5 yeast)	ECU06_0340	377
MCM6 (MCM6 MOUSE)	ECU05_0780	489
MCM7 (MCM7 MOUSE)	ECU07_0490	15253
MCM7 (MCM7 XENLA)	ECU09_1360	7797
DNA topoisomerases	3	3
DNA topoisomerase I (TRF5 yeast)	ECU06_1520	17992
DNA topoisomerase II (TOP2 SCHPO)	ECU04_0350	8270
DNA topoisomerase III (TOP3 SCHPO)	ECU04_1070	2206
Other	7	7
ATP-dept DNA-binding helicase, RAD3/XPD fam (CHL1 yeast)	ECU02_1090	13290
ATP-dept DNA-binding helicase, RAD3/XPD fam (CHL1 yeast)	ECU08_1120	20987
DNA helicase (DNA2 yeast)	ECU09_1800	2625
DNA ligase (DNL1 MOUSE)	ECU02_1220	10099
origin recognition complex, sub 1 (ORC1 DROME)	ECU03_1030	1436
origin recognition complex, sub 2 (ORC2 ARATH)	ECU10_1130	12373
telomerase, cat sub (TERT SCHPO)	ECU09_0310	24656
Recombination and DNA repair	22	22
ATP-dep DNA helicase (HUS2 SCHPO)	ECU07_1130	3616
casein kinase I (HHP2 SCHPO)	ECU03_0910	6608
casein kinase I (KC1A BOVINE)	ECU11_1980	3729
chromodomain DNA-Bprt, SNF2/RAD54 fam (CHD2 HUMAN)	ECU01_0350	13366
DNA mismatch repair prt, MUTL/HEXB fam (MLH1 HUMAN)	ECU05_0300	3397
DNA mismatch repair prt, MUTL/HEXB fam (HEXB STRPN)	ECU11_1260	29918
DNA mismatch repair prt, MUTS fam (MSH2 HUMAN)	ECU03_0540	2227
DNA mismatch repair prt, MUTS fam (MSH6 yeast)	ECU10_0710	11472
DNA repair helicase, RAD3/XPD subfam (RAD3 yeast)	ECU06_0200	2527
DNA repair helicase RAD25 (RA25 yeast)	ECU01_1060	8673
DNA repair prt, RAD4/XPC fam (XPC MOUSE)	ECU01_0450	6861
DNA repair prt, RAD14/XPA fam (XPA XENLA)	ECU10_1170	26175
DNA repair prt RAD50 (RA50 yeast)	ECU07_0610	9579
DNA repair prt, XPF/ERCC4/RAD1 fam (MEI9 DROME)	ECU08_0760	1917
double-strand break DNA repair prt, MRE11/RAD32 fam (RA32 SCHPO)	ECU05_1280	5581
exonuclease 1 (EXO1 SCHPO)	ECU11_0760	12801
exonuclease, put (YSM4 CAEEL)	ECU07_0380	6645
recombination and DNA repair prt RAD18 (RA18 SCHPO)	ECU07_0390	17269
recombination and DNA repair prt RAD26 (RA26 yeast)	ECU09_0410	13366
recombination and DNA repair prt SNF2/RAD54 fam (YA83 SCHPO)	ECU06_0820	864
RUVB-like DNA helicase (RUVB MYCLE)	ECU09_1390	3082
uracyl-DNA glycosylase (UNG HUMAN)	ECU10_0530	9131
Cell cycle control and mitosis
Protein kinases	19	18
casein kinase II, α sub (KC2A CAEEL)	ECU05_1510	14360
casein kinase II, b sub KC2B DROME)	ECU10_1200	N.A.
CDC 68 (Start, general transcription) (CC68 yeast)	ECU03_0420	10941
cell cycle protein kinase CDC2 (CC2A ANTMA)	ECU11_0960	8293
cell cycle protein kinase CDK2 (CDK2 CARAU)	ECU08_1920	363
cell cycle protein kinase, CDC2/CDKX subfam (CC22 MEDSA)	ECU08_0230	8666
cell cycle protein kinase, CDC2/CDKX subfam (CDKA HUMAN)	ECU11_1290	3706
cell cycle protein kinase, CDC2/CDKX subfam (CDK9 CAEEL)	ECU08_1790	3706
cell cycle protein kinase, CDC7 subfam (HSK1 SCHPO)3	ECU08_1960	10968
cell cycle protein kinase, CDC7 subfam (HSK1 SCHPO)3	ECU10_0120	10968
cyclin-dep ser/thr protein kinase (KI28 yeast)	ECU02_1450	5919
mitogen-activated protein kinase (MK16 yeast)	ECU10_0830	23068
ser/thr protein kinase (CHK1 SCHPO)	ECU03_0620	6494
ser/thr protein kinase (MRK1 yeast)	ECU07_1270	7506
ser/thr protein kinase (PKPA PHYB)	ECU05_0630	10303
ser/thr protein kinase (SPK1 yeast)	ECU02_0550	4987
ser/thr protein kinase (WEE1 XENLA)	ECU08_1620	354
ser/thr/tyr protein kinase (IPL1 yeast)	ECU07_0360	5546
thr/tyr protein kinase (MPS1 yeast)	ECU02_0510	6747
Protein phosphatases	10	8
protein tyrosine phosphatase (PTPE MOUSE)	ECU04_0300	18353
ser/thr protein phosphatase 1-1, cat sub (PP11 yeast)	ECU09_0980	5656
ser/thr protein phosphatase 1-1, cat sub (PP11 CAEEL)	ECU11_0660	1120
ser/thr protein phosphatase 1-1, g cat sub (PPP5 HUMAN)	ECU05_0440	12104
ser/thr protein phosphatase 2-A, α sub (P2AA CHICK)	ECU04_0700	11512
ser/thr protein phosphatase 2-A, b sub (2A5G HUMAN)	ECU04_0200	N.A.
ser/thr protein phosphatase 2-A, reg sub A (2AAA DROME)	ECU09_1490	N.A.
ser/thr protein phosphatase 2-A, reg sub B (2ABD RAT)	ECU05_0810	9730
ser/thr protein phosphatase 2-C (P2C1 ARATH)	ECU07_1520	14142
PP2A activator (PTPA)	ECU06_0720	17495
Cyclins	4	4
cyclin B, G2/M specific (CG2B MEDSA)	ECU08_0260	2593
cyclin B-like prt (CG2B CARAU)	ECU04_1460	3436
cyclin C-like prt, G1/S transition (CG1C ORYZA)	ECU09_0840	11934
cyclin C-like (or K) prt (CYCK HUMAN)	ECU01_1150	28708
Chromosome segregation proteins, SMC family	5	5
chromosome segregation prt (CUT3 SCHPO)	ECU07_0680	1253
chromosome segregation prt (CUT4 SCHPO)	ECU01_1160	8200
chromosome segregation prt (P115 MYCPN)	ECU09_1910	4124
chromosome segregation prt (SMC1 yeast)	ECU04_0930	1253
chromosome segregation prt, put (YDZ2 SCHPO)	ECU11_2000	19940
Other	16	16
anaphase promoting complex sub (CDC23 yeast)	ECU06_1430	15817
anaphase promoting complex sub (CUT9 SCHPO)	ECU06_0150	9149
CDC50-like prt, put (YCY4 yeast)	ECU06_1450	14553
centromere/microtubule-Bprt (CBF5 SCHPO)	ECU05_1020	9514
cullin (CUL2 CAEEL)	ECU07_0860	22151
cullin (CUL6 CAEEL)	ECU06_0880	10999
interacts with B-type cyclin, NAP/SET fam (SET DROME)3	ECU01_0210	15214
interacts with B-type cyclin, NAP/SET fam (SET DROME)3	ECU01_1400	15214
RAS suppressor (RSU1 HUMAN)	ECU11_0170	17168
required for microtubule-dep processes prior to anaphase (CC20 yeast)	ECU04_1250	330
required for spindle pole body duplication (CUT1 SCHPO)	ECU07_0350	8868
required for mitosis (D1B1 yeast)	ECU02_1270	4860
required for mitosis and meiosis (PELO DROME)	ECU03_1380	7714
similarity to CDC4 (CC4 yeast)	ECU01_1300	15179
similarity to CDC20, put (YGA3 yeast)	ECU03_1520	5563
spindle pole body prt (SAD1 SCHPO)	ECU11_1590	7035
Cytokinesis	9	9
periodic tryptophan prt 1 (PWP1 HUMAN)	ECU03_1230	6157
periodic tryptophan prt 2 (PWP2 yeast)	ECU05_0190	30730
septin (C10H MOUSE)	ECU11_1950	27618
septin (CC10 yeast)	ECU09_0820	18486
septin-like prt (SPN4 SCHPO)	ECU01_1370	22427
ser/thr protein kinase required for actin ring and septation (PLO1 SCHPO)	ECU01_0630	10303
similarity to SKT5 (interacts with septins), put (YAIA SCHPO)	ECU11_0430	1377
similarity to SKT5 (interacts with septins), put (YBEQ ECOLI)	ECU02_1030	11414
similarity to SKT5 (interacts with septins), put (YBEQ ECOLI)	ECU06_0540	13240
Other	4	4
DNA hexamer-Bprt (HEXP LEIMA)	ECU11_0650	5584
N6-adenine-specific DNA methylase (N6M1 HUMAN)	ECU06_0610	25232
N6-adenine methylTase, put (Y284 METJA)	ECU08_1860	16000
nucleotide-Bprt (NB35 yeast)	ECU11_1190	8201
IV. TRANSCRIPTION	171	165 (+14)
rRNA transcription
rRNA synthesis	4	4
RNA pol I, first largest sub (RPA1 SCHPO)	ECU04_1400	28992
RNA pol I, second largest sub (RPA2 yeast)	ECU03_0440	9624
RNA pol I, 40K sub (RPA5 HUMAN)	ECU01_0600	2570
RNA pol I, 13.7K sub (RPA9 yeast	ECU08_1330	5773
rRNA processing	20	20
ATP-dep RNA helicase (25S maturation), DEAD box fam (SPB4 yeast)	ECU10_0690	13824
ATP-dep RNA helicase (P68-like), DEAD box fam (DBP2 yeast)	ECU08_1080	17
ATP-dep RNA helicase (25S maturation), put (YA47 SCHPO)	ECU06_1250	21631
ATP-dep RNA helicase (18S maturation), put (YN21 CAEEL)	ECU10_0440	4198
belongs to the RNase PH (exosome) fam, put (YBX3 SCHPO)	ECU06_0390	2680
belongs to the RNase PH (exosome) fam, put (YG2N yeast)	ECU10_0270	6278
component of the 3', 5' exoribonuclease for 3' end formation of 5.8S rRNA (DIS3 yeast)	ECU03_0700	4155
component of the 3', 5' exoribonuclease for 3' processing of 5.8S rRNA (RNPH CAEEL)	ECU09_0830	9174
fibrillarin (FBR2 yeast)	ECU10_0820	8894
nucleolar prt (NOP2 yeast)	ECU07_0320	21640
nucleolar prt, pre-18S splicing (NOP5 yeast)	ECU04_0820	13045
nucleolar prt, pre-18S splicing (NOP5 yeast)	ECU09_1600	10589
nucleolar prt, NOL1/NOP2 fam (p120 HUMAN)	ECU01_1080	9563
rRNA adenine-N6,N6-dimethylTase (DIM1 yeast)	ECU04_0460	19999
rRNA methylTase (SPB1 yeast)	ECU07_1340	5662
small nucleolar prt (GAR1 yeast)	ECU01_1360	9108
small nucleolar prt (GAR2 SCHPO)	ECU03_0730	6419
U3 snoRNP, 18S production (IMP3 yeast)	ECU05_1320	34301
U3 snoRNP, 18S production (SOF1 yeast)	ECU02_0240	15288
U3 snoRNP, IMP4-like prt (YEE7 SCHPO)	ECU11_1910	16539
tRNA transcription
tRNA synthesis	7	7
RNA pol III, 160K sub (RPC1 yeast)	ECU07_0090	3632
RNA pol III, 130K sub (RPC2 SCHPO)	ECU11_0370	3786
RNA pol III, 34K sub (RPC6 yeast)	ECU10_0210	1212
RNA pol III, 25K sub (RPCY yeast)	ECU08_0650	16782
RNA pol III, 12.5K sub (RPCZ yeast)	ECU03_0490	29460
RNA pol I and III, 14K sub (RPC9 HUMAN)	ECU11_0590	10314
transcrption init factor TFIIIB, 70K sub (TF3B yeast)	ECU05_0500	16135
tRNA processing	2	2
ribonuclease P sub (RP29 HUMAN)	ECU07_1650	7681
tRNA intron endonuclease (ENDA METTH	ECU03_0920	16709
tRNA modification	7	7
N2,N2-dimethylguanosine-tRNA methylTase (TRM1 yeast)	ECU08_1450	20302
tRNA pseudouridylate Sase 1(TRUA METTH)	ECU11_1610	4154
tRNA pseudouridylate Sase 2 (PSU2 yeast)	ECU04_0890	11856
tRNA pseudouridylate Sase 2 (TRUB METJA)	ECU05_1350	7896
tRNA (Gm34, Gm37) 2'-O-methyltransferase (EC 2.1.1.34)	ECU09_0920	5526
tRNA adenylylTrase (CCA1 yeast)	ECU03_1440	20559
tRNA ribosylTase (TGT DROME)	ECU06_0310	13623
mRNA transcription
DNA directed RNA polymerase II	12	11
RNA pol II, first sub (RPB1 SCHPO)	ECU03_0290	9447
RNA pol II, second sub (RPB2 SCHPO)	ECU10_0250	2210
RNA pol II, third sub (RPB3 SCHPO)	ECU06_0600	6665
RNA pol II, 19K sub (RPB7 HUMAN)	ECU07_1750	14312
RNA pol II, 16K sub (RPB4 HUMAN)	ECU05_1060	23750
RNA pol II, 16K sub (RPB4 HUMAN)	ECU08_0765	23750
RNA pol II, 14.5K sub (RPB9 HUMAN)	ECU11_1400	9641
RNA pol II, 14.1K sub (RPBY SCHPO)	ECU05_0275	7929
RNA pol II, 8.2K sub (RPBX SCHPO)	ECU06_0320	5654
RNA pol I, II and III, 27K sub (RPB5 yeast)	ECU07_0960	7772
RNA pol I, II and III, 23K sub (RPB6 yeast)	ECU08_0320	25432
RNA pol I, II and III, 17K sub (RPB8 CAEEL)	ECU07_0840	18710
Transcription initiation factors	18	18
TFIIA, g sub (T2AG ARATH)	ECU02_0450	8068
TFIIB (TF2B XENLA)	ECU06_1100	23276
TFIIB-related prt (SS72 yeast)	ECU06_0840	3635
TFIID-1, TBP (TF2D ACACA)	ECU04_1440	9063
TFIID, 150K sub (T2D2 DROME)	ECU09_0090	12989
TFIID, 111K sub (T111 SCHPO)	ECU10_0760	10688
TFIID, 72K sub (T2D4 SCHPO)	ECU11_1750	7612
TFIID, 70K sub (T2D5 yeast)	ECU10_1120	14830
TFIID, 30K sub (T2D8 HUMAN)	ECU11_0830	34214
TFIID, 28K sub (T2D9 HUMAN)	ECU02_1250	17305
TFIID, 18K sub (T2DB yeast)	ECU04_0950	21913
TFIIE, α sub (T2EA HUMAN)	ECU07_0220	7444
TFIIE, b sub (T2EB HUMAN)	ECU06_0350	4605
TFIIF, b sub (T2FB HUMAN)	ECU02_0780	12767
TFIIF, small sub, put (YD67 SCHPO)	ECU03_1600	3737
TFIIH, Tfb sub (MAT1 HUMAN)	ECU11_0220	9268
transcription init factor (SPT4 HUMAN)	ECU08_1660	29039
transcription init factor, put (YAG5 SCHPO) ---TAF9	ECU01_1330	20683
Transcription elongation factors	3	3
transcription elong factor SII (TFS2 SCHPO)	ECU04_0180	4501
transcription elong factor, E2F/DP fam (E2F5 RAT)	ECU02_1350	15017
transcription factor (dimerization partner), E2F/DP fam (TDP DROME)	ECU06_0260	7308
Transcriptional control	44	44
antagonizes telomeric silencing (SIF2 yeast)	ECU01_0980	13355
anti-silencing prt 1 (ASF1 yeast)	ECU07_0130	8117
carbone catabolite repressor 4 (CCR4 yeast)	ECU11_0770	911
CCAAT-binding transcription factor, sub A (CBFA MAIZE)	ECU10_0260	722
CCAAT-binding factor sub (HAP5 yeast)	ECU05_0450	20344
CCR4-associated transcription factor (CAF1 MOUSE)	ECU08_0850	4271
GAL4 DNA-binding enhancer prt 2 (EGD2 yeast)	ECU02_1050	535
GATA-type transcription factor (GAF1 SCHPO)	ECU08_1400	27074
GATA zinc-finger transcription factor 3 (GAT1 HUMAN)	ECU02_0260	6917
general negative regulator of transcription, sub 1 (NOT1 yeast)	ECU11_1370	1196
general negative regulator of transcription, sub 2 (NOT2 yeast)	ECU01_1040	9832
general transcription factor (BDF1 yeast)	ECU08_1640	10603
general transcriptional adaptator (ADA2 yeast)	ECU04_0230	11151
global transcriptional activator, SNF2/RAD54 fam (SN21 HUMAN)	ECU09_1890	22508
heat-shock transcription factor (HSF KLULA)	ECU04_0400	17830
heat-shock transcription factor (HSF2 LYCPE)	ECU08_0970	1087
histone deacetylase 1 (HDA1 CHICK)	ECU03_1370	9521
histone deacetylase 3 (HDA3 CHICK)	ECU09_0670	30878
histone transcription regulator (HIRL SCHPO)	ECU02_0710	35
removes TBP from the TATA box, SNF2/RAD54 fam (MOT1 yeast)	ECU03_1530	34094
ring zinc finger transcriptional negative regulator (YAC4 SCHPO)	ECU11_1660	9023
similarity to enhancer of zeste prt (EZ DROME)	ECU09_1750	13986
similarity to suppressor of forked prt (SUF DROME)	ECU02_0930	7675
SIR2-like silencing prt (HST4 yeast)	ECU03_0460	7411
TAU-like transcription factor (TFC4 yeast)	ECU08_0840	12575
TBP-associated phosphoprotein (TBAP HUMAN)	ECU11_0730	7242
transcription factor (STE2 CANAL)	ECU11_2030	4580
transcription factor (FKH2 yeast)	ECU01_0470	14514
transcription factor (FXJ1 HUMAN)	ECU11_1330	30644
transcription factor, MYB-type (MYBH DICDI)	ECU06_1020	3092
transcription factor, MYB-type (BAS1 yeast)	ECU05_0350	17326
transcription factor, put (SRF XENLA)	ECU07_1740	4262
transcription factor, TALE/PBX fam (HM20 CAEEL)	ECU10_1480	24292
transcriptional activator (BTE1 HUMAN)	ECU05_0610	9717
transcriptional activator (GCN5 yeast)	ECU10_1430	11461
transcriptional activator (LMXA MESAU)	ECU03_1170	13971
transcriptional regulation mediator (MED6 yeast)	ECU01_0500	33455
transcriptional regulator (BR14 HUMAN)	ECU09_1850	2260
transcriptional regulator-like prt (SIN3 yeast)	ECU11_0190	5941
transcriptional repressor (TUP1 CANAL)	ECU02_0640	19092
transcriptional repressor (NCB1 yeast)	ECU11_1470	5452
zinc finger prt (GLO3 yeast)	ECU08_1690	4984
zinc finger prt (GLO3 yeast)	ECU11_0550	14683
zinc finger prt involved in transcriptional regulation (Z229 HUMAN)	ECU03_0790	447
Pre-mRNA splicing factors	9	9
arginine/serine-rich pre-mRNA splicing factor (SFR4 HUMAN)	ECU05_1440	7651
ATP-dep RNA helicase (DBP1 yeast)	ECU05_1270	3825
ATP-dep RNA helicase, put (AN3 XENLA)	ECU02_0670	7287
involved in pre-mRNA splicing (TR2H HUMAN)	ECU06_0230	3437
pre-mRNA splicing factor (PR43 yeast)	ECU10_0680	30653
pre-mRNA splicing factor (PRH1 SCHPO)	ECU04_0250	9825
pre-mRNA splicing factor (PRH1 SCHPO)	ECU09_0150	30653
pre-mRNA splicing factor (DDX8 SCHPO)	ECU11_0860	11679
pre-mRNA splicing factor, put (BRR2 yeast)	ECU06_0920	731
U1 and U2 snRNPs	9	7
splicing factor 3A-like prt sub (SP62 MOUSE)	ECU03_0480	34215
splicing protein for U2 snRNP binding to pre-mRNA (S145 HUMAN)	ECU11_1490	12777
U1 snRNP A (RU1A HUMAN)	ECU03_0750	6428
U1 snRNP C (RU1C MOUSE)	ECU10_0290	17753
U1/U2 snRNP (SMD1 CAEEL)	ECU01_0545	292
U1/U2 snRNP (SMD2 yeast)	ECU10_1580	20292
U1/U2 snRNP G (RUXG SCHPO)	ECU05_0910	N.A.
U2 snRNP AF, 59K sub (U2AF MOUSE)	ECU05_0720	N.A.
U2 snRNP AF, 38K sub (U2AG DROME)	ECU09_1420	4913
Other snRNPs	12	10
snRNP D3 (SMD3 yeast)	ECU03_0840	17313
snRNP E, Sm fam (RUXE yeast)	ECU02_1020	N.A.
snRNP F, Sm fam (RUXF DROME)	ECU04_0790	29954
U5 snRNP-associated prt (MUQ1 yeast)	ECU11_0870	8192
U5 snRNP, PRP8 factor (PRO8 yeast)	ECU04_0760	27095
U6 snRNP, Sm fam (SNP3 yeast)	ECU09_1805	16934
U6 snRNP, Sm fam, put (RUXX METTH)	ECU08_0135	N.A.
U6 snRNP, Sm fam, put (RUXX THEAS)3	ECU07_1830	24523
U6 snRNP, Sm fam, put (RUXX THEAS)3	ECU11_2070	24523
U6 snRNP, Sm-like prt (LSM4 HUMAN)	ECU03_0360	8712
U6 snRNP, Sm-like prt (LSM6 HUMAN)	ECU06_1140	16934
U6 snRNP, Sm-like prt (LSM8 HUMAN)	ECU05_1310	21914
mRNA processing (5'-end, 3'-end processing)	11	11
cleavage and polyadenylation specificity factor, 160K sub (CPSA HUMAN)	ECU11_0610	946
cleavage and polyadenylation specificity factor, 100K sub (CPSB BOVIN)	ECU05_0390	5378
cleavage stimulation factor (CST2 HUMAN)	ECU08_0380	12653
mRNA capping enzyme, guanylylTase (MCE1 SCHPO)	ECU09_0400	8494
mRNA capping enzyme, guanine N7 methylTase (ABD1 yeast)	ECU10_0380	19180
mRNA decapping enzyme (DCP2 yeast)	ECU07_1630	4398
polyadenylate-Bprt 1 (PABP SCHPO)	ECU07_0340	16198
polyadenylate-Bprt 2 (PABP yeast)	ECU08_0520	21878
polyadenylate-Bprt 2 (PABP SCHPO)	ECU10_1110	7910
poly(A) polymerase (PAP yeast)	ECU02_0730	24212
RNA trafficking prt (poly A degradation) (DHP1 SCHPO)	ECU09_0760	6205
Other	5	5
RNA helicase (HFM1 yeast)	ECU07_0830	731
RNA helicase (SKI2W HUMAN)	ECU04_1290	9647
RNA helicase, put (YA88 SCHPO)	ECU07_1060	2091
RNA helicase, put (YDGV SCHPO)	ECU04_0910	9647
RNA helicase, put (YP93 CAEEL)	ECU05_0940	12949
RNA transport	5	4
mRNA-associated prt (RAE1 SCHPO)	ECU06_1550	19092
nuclear cap-Bprt (CB20 HUMAN)	ECU03_0760	20327
RNA-binding LA protein (LAH1 SCHPO)	ECU09_0680	5987
RNA-Bprt (YIS1 yeast)	ECU01_0540	N.A.
RNA-Bprt, pumilio family (YDHA SCHPO)	ECU11_1730	5302
Other transcription activities	3	3
RNA helicase, DEAD box fam (HAS1 yeast)	ECU10_1680	7367
RNA helicase, put (ST13 SCHPO)	ECU09_1640	13824
RNA 3' terminal P cyclase (RTC1 SCHPO)	ECU06_1030	13476
V. PROTEIN SYNTHESIS	123	121 (+2)
Ribosomal proteins
60S ribosomal proteins	46	44
acidic ribosomal prt P0 (A0) (RLA0 yeast)	ECU07_0820	12370
acidic ribosomal prt P0, w.sim (RLA0 ARCFU)	ECU05_0470	N.A.
acidic ribosomal prt P2 (A4) (RLA4 SCHPO)	ECU07_0110	8298
ribosomal prt L44 (RL44 ARATH)	ECU10_1300	9641
ribosomal prt L39 (RL39 DROME)	ECU09_0395	23595
ribosomal prt L37 (RL37 SCHMA)	ECU07_1460	31865
ribosomal prt L37A (L43) (R37A PLAFA)	ECU07_1005	14318
ribosomal prt L36 (R36A yeast)	ECU06_1120	10862
ribosomal prt L35 (RL35 SCHPO)3	ECU07_1820	18171
ribosomal prt L35 (RL35 SCHPO)3	ECU11_2060	18171
ribosomal prt L35, w.sim (RL35 SCHPO)3	ECU10_0070	18171
ribosomal prt L35A (L33) (R35A CAEEL)	ECU02_0900	5733
ribosomal prt L34 (RL34 AEDAL)	ECU03_0710	17105
ribosomal prt L32 (RL32 HUMAN)	ECU04_1310	25225
ribosomal prt L31 (RL31 yeast)	ECU03_0230	12282
ribosomal prt L30 (RL30 MAIZE)	ECU05_1490	3782
ribosomal prt L27 (RL27 SOLTU)	ECU04_0330	476
ribosomal prt L27A (L28) (R27A ENCCU)	ECU10_0990	11289
ribosomal prt L26 (RL26 CHICK)	ECU08_0370	12056
ribosomal prt L24 (RL24 CAEEL)	ECU02_0810	16770
ribosomal prt L24 (RL24 KLULA)	ECU07_0930	N.A.
ribosomal prt L23 (RL23 HUMAN)	ECU08_1160	8896
ribosomal prt L23A (L25) (RL2B FRIAG)3	ECU10_0160	3986
ribosomal prt L23A (L25) (RL23 PYRHO)3	ECU08_1910	3986
ribosomal prt L22 (RL22 TRIGR)	ECU04_0740	18334
ribosomal prt L21 (RL21 CAEEL)	ECU05_0900	5504
ribosomal prt L19 (RL19 MOUSE)	ECU06_1080	18760
ribosomal prt L18 (RL18 XENLA)	ECU03_1490	18361
ribosomal prt L18A (L20) (RL20 yeast)	ECU08_0600	15697
ribosomal prt L17 (RL17 RAT)	ECU07_1410	10671
ribosomal prt L15 (RL15 CHITE)	ECU11_1380	6404
ribosomal prt L13 (RL13 CANAL)	ECU03_0320	16600
ribosomal prt L13A (L16) (R16C SCHPO)	ECU04_1380	597
ribosomal prt L12 (RL12 SCHPO)	ECU08_2010	18550
ribosomal prt L11 (RL11 DROME)	ECU02_0610	2721
ribosomal prt L10 (RL10 HUMAN)	ECU08_1570	20892
ribosomal prt L10A (L1) (R10A RAT)	ECU05_0600	8154
ribosomal prt L9 (RL9 RAT)	ECU02_0800	558
ribosomal prt L8 (L2) (RL2 yeast)	ECU01_0310	22984
ribosomal prt L7 (RL7C SCHPO)	ECU03_0950	11647
ribosomal prt L7A (L8) (RL8B yeast)	ECU02_0750	6880
ribosomal prt L6 (RL6A yeast)	ECU08_1780	19484
ribosomal prt L5 (RL5 CAEEL)	ECU06_0900	24332
ribosomal prt L4 (RL4 TRYBB)	ECU08_0830	11110
ribosomal prt L3 (RL3 RAT)3	ECU03_1220	20015
ribosomal prt L3 (RL3 yeast)3	ECU09_1000	20015
40S ribosomal proteins	31	31
ribosomal prt S30 (RS30 yeast)	ECU10_1575	26584
ribosomal prt S29 (RS29 HUMAN)	ECU04_0125	22801
ribosomal prt S28 (RS28 ARATH)	ECU09_1275	50
ribosomal prt S27 (RS27 XENLA)	ECU04_1015	3418
ribosomal prt S26 (RS26 NEUCR)	ECU06_1445	25599
ribosomal prt S25 (RS25 yeast)3	ECU08_1040	4065
ribosomal prt S25 (RS25 yeast)3	ECU08_1070	4065
ribosomal prt S24 (RS24 FUGRU)	ECU10_1570	8752
ribosomal prt S23 (RS23 BRUMA)	ECU10_0400	2336
ribosomal prt S20 (RS20 ORYSA)	ECU11_0720	23897
ribosomal prt S19 (R19E METJA)	ECU11_1620	8742
ribosomal prt S18 (RS18 HUMAN)	ECU06_1110	133
ribosomal prt S17 (RS17 HUMAN)	ECU02_0770	31422
ribosomal prt S16 (RS16 LUPPO)	ECU03_0310	4494
ribosomal prt S15 (RS15 ARATH)	ECU08_0350	8562
ribosomal prt S15A (S22) (RS22 yeast)	ECU09_1350	22401
ribosomal prt S14 (RS14 SCHPO)	ECU03_0650	13273
ribosomal prt S13 (RS13 BRUPA)	ECU08_1060	6063
ribosomal prt S12 (RS12 XENLA)	ECU01_0920	19091
ribosomal prt S11 (RS11 yeast)	ECU04-0640	18606
ribosomal prt S10 (RS10 SCHPO)	ECU04_1355	9377
ribosomal prt S9 (RS9 CAEEL)	ECU05_0920	12500
ribosomal prt S8 (RS8 SCHPO)	ECU02_0880	10268
ribosomal prt S7 (RS7 SCHPO)	ECU11_0780	2437
ribosomal prt S6 (RS6 KLULA)	ECU05_0670	21489
ribosomal prt S5 (RS5 DROME)	ECU04_0140	10594
ribosomal prt S4 (RS4 GOSHI)	ECU08_0870	18749
ribosomal prt S3 (RS3 yeast)	ECU09_1250	6678
ribosomal prt S3A (S1) (RS3A ORYZA)	ECU05_0250	28651
ribosomal prt S2 (RS2 MOUSE)	ECU07_1700	4621
ribosomal prt SA or P40 (S0) (RSP4 MOUSE)	ECU04_0450	8599
Translation
Initiation	12	12
translation init factor eIF2, a sub (IF2A METJA)	ECU11_0930	908
translation init factor eIF2, b sub (IF2B yeast)	ECU06_0210	19498
translation init factor eIF2, g sub (IF2G ENCCU)	ECU01_0700	347
translation init factor eIF2B, g sub (E2BG CAEEL)	ECU05_1360	446
translation init factor eIF2B, e sub (E2B2 yeast)	ECU10_0700	3140
translation init factor eIF3, b sub (IF32 HUMAN)	ECU10_0220	844
translation init factor eIF4A (IF4A yeast)	ECU09_1200	16852
translation init factor eIF4E (IF4E XENLA)	ECU08_0900	13307
translation init factor eIF4E (IF4E APLCA)	ECU11_1350	5298
translation init factor eIF5, EIF2B/EIF5 fam, (IF5 SCHPO)	ECU07_1330	13690
translation init factor eIF6 (IF6 HUMAN)	ECU04_0780	7929
eIF-1A	ECU04_1170	31103
Elongation	5	5
translation elong factor eEF1α (EF1A ENTHI)	ECU06_1440	26121
translation elong factor eEF1α (EF1A MAIZE)	ECU04_1100	37717
translation elong factor eEF2 (EF2 METTH)	ECU11_1120	14252
translation elong factor eEF2 (EF2 SCHPO)	ECU11_1460	4981
translation elong factor EF-G, bacterial type (EFG BACSU)	ECU09_0810	861
Termination	2	2
peptide chain release factor (ERF1 XENLA)	ECU05_0360	18343
ribosome recycling factor (RRF THEMA)	ECU01_0960	1704
Other	1	1
translation init factor IF2P, bacterial type (IF2P yeast)	ECU09_0070	2900
Translational control	5	5
involved in mRNA decay control (NAM7 yeast)	ECU10_1640	9551
nonsense-mediated mRNA decay prt (NMD3 yeast)	ECU09_1380	14894
nonsense-mediated mRNA decay prt (NMD5 yeast)	ECU10_0620	10151
suppressor of stem-loop (SSL1 yeast)	ECU04_0280	10443
translational activator, put (YAQ5 SCHPO)	ECU07_0140	10531
tRNA synthetases	21	21
alanyl-tRNA Sase (SYAC yeast)	ECU02_1490	9190
arginyl-tRNA Sase (SYRC yeast)	ECU08_0550	9241
asparaginyl-tRNA Sase (SYNC yeast)	ECU09_1680	6470
aspartyl-tRNA Sase (SYD RAT)	ECU06_0790	1223
cysteinyl-tRNA Sase (SYC PYRHO)	ECU08_0490	12809
glutaminyl-tRNA Sase (SYQ LUPLU)	ECU10_1460	33
glutamyl-tRNA Sase (SYEC yeast)	ECU02_1210	5458
glycyl-tRNA Sase (SYG HUMAN)	ECU10_1790	2237
histidyl-tRNA Sase (SYH BORBU)	ECU06_0620	20778
isoleucyl-tRNA Sase (SYI HUMAN)	ECU11_1100	30846
leucyl-tRNA Sase (SYLC SCHPO)	ECU06_0280	19532
lysyl-tRNA Sase (SYK CRILO)	ECU04_0580	9538
methionyl-tRNA Sase (SYM CAEEL)	ECU11_0890	1630
phenylalanyl-tRNA Sase, α sub (SYFA HUMAN)	ECU07_1660	2922
phenylalanyl-tRNA Sase, b sub (SYFB MOUSE)	ECU04_0900	9840
prolyl-tRNA Sase (SYEP DROME)	ECU02_1360	11844
seryl-tRNA Sase (SYS HELAN)	ECU04_0750	967
threonyl- tRNA Sase (SYTC yeast)	ECU07_1570	1995
tryptophanyl-tRNA Sase (SYW SCHPO)	ECU11_0530	683
tyrosyl-tRNA Sase (SYY HUMAN)	ECU05_1120	916
valyl-tRNA Sase (SYV yeast)	ECU04_1140	20404
VI. PROTEIN DESTINATION	123	118 (+12)
protein folding and stabilization
T-complex protein 1 (TCP1)	8	7
TCP1, alpha sub (TCPA yeast)	ECU03_0220	1725
TCP1, beta sub (TCPB HUMAN)	ECU09_0480	3780
TCP1, gamma sub (TCPG yeast)	ECU10_0240	7898
TCP1, delta sub (TCPD HUMAN)	ECU02_0520	1287
TCP1, epsilon sub (TCPE HUMAN)	ECU06_0990	1287
TCP1, eta sub (TCPH SCHPO)	ECU10_0630	11338
TCP1, theta sub (TCPQ yeast)	ECU04_1020	6989
TCP1, zeta sub (TCPZ HUMAN)	ECU06_0510	3626
Other chaperones	8	8
chaperone HSB (HSC20) (HSBC HAEIN)	ECU02_0690	17710
DNAJ-like prt (DNAJ THEMA)	ECU01_0570	22453
DNAJ-like prt (DNAJ CHLTR)	ECU10_1100	4356
heat-shock prt, HSP70 fam (HS70 PLAFA)	ECU11_1830	22621
heat-shock prt, HSP70 fam (HS7C MOUSE)	ECU03_0520	2327
heat-shock prt, HSP70 fam, mito (GR75 HUMAN)	ECU11_0540	6889
heat-shock prt HSP90 (HS9 BRARE)	ECU02_1100	585
HS70 prt cognate 4 (HSC70) (HS72 yeast)	ECU02_0100	20322
Isomerases	5	5
peptidyl prolyl cis-trans isomerase (PIN1 HUMAN)	ECU06_0330	29317
peptidyl prolyl cis-trans isomerase (cyclophilin) (CYPH DROME)	ECU08_0470	6732
peptidyl prolyl cis-trans isomerase (cyclophilin) (CYPH CATRO)	ECU10_1760	12287
protein disulfide isomerase (PDI MEDSA)	ECU09_1560	11982
protein disulfide isomerase (PDI1 SCHPO)	ECU02_0850	1127
Protein targeting, sorting and translocation
ER protein-translocation complex	5	5
SEC61 homolog, a sub (S61A yeast)	ECU09_0130	16821
SEC61 homolog, g sub (S61G yeast)	ECU05_0885	6151
SEC62 homolog (SC62 yeast)	ECU07_0700	25293
SEC63 homolog (NPL1 yeast)	ECU06_0870	15870
SEC66 homolog (SC66 yeast)	ECU04_0940	17117
Other	6	6
involved in ER translocation (NPL4 yeast)	ECU07_0770	12696
KDEL receptor (ERD2 DROME)	ECU06_1570	12638
signal recognition particle (SRP) sub (SR54 yeast)	ECU04_0980	4076
signal recognition particle (SRP) sub (SC65 KLULA)	ECU08_0800	22361
signal sequence receptor, a sub (SSRP TREPA)	ECU04_1230	8417
SRP receptor, a sub (SRPR HUMAN)	ECU10_0170	6512
Protein modification
Acetylation	4	4
histone acetylTase type B, sub (RB46 HUMAN)	ECU07_0750	6984
histone acetylTase (ESA1 yeast)	ECU10_0660	10333
N-terminal acylTase complex, ARD sub (ARDH HUMAN)	ECU06_0460	3472
N-terminal acylTase complex, ARD sub (ARDH LEIDO)	ECU07_1680	15138
Glycosylation	7	7 (5)
dolichyl-P-b-D-mannosylTase (DPM1 yeast)	ECU04_1060	922
dolichyl-P-mannose-protein O-mannosylTase (PMT1 CANAL)	ECU06_0950	5598
dolichyl-P-mannose-protein O-mannosylTase (PMT3 yeast)	ECU02_1300	12525
mannose-1-P guanylylTase (MPG1 yeast)	ECU11_0690	10872
phosphomannomutase (PMM CANAL)	ECU05_0260	15801
phosphomanno(gluco)mutase (YML8 yeast)	ECU03_0340	13519
UDP N-acetylglucosamine peptide N-acetyl-glucosaminylTase, 100K sub (OGT1 RAT)	ECU08_1340	7470
Myristylation	1	1
peptide N-myristoylTase (NMT1 MOUSE)	ECU03_1350	13709
Prenylation	3	3
dehydrodolichyl diP Sase (cis-prenylTase) (RER2 yeast)	ECU09_1870	2830
protein-farnesylTase (CAAX farnesylTase) a sub (RAM2 YEAST)	ECU02_1060	6924
protein-geranylgeranylTase type II, b sub (BET2 yeast)	ECU08_1290	13424
Processing	10	10
CAAX prenyl protease (ST24 yeast)	ECU05_1370	25239
CAAX prenyl protease (ST24 yeast)	ECU02_1380	24830
glutamyl-aminopeptidase (AMPE HUMAN)3	ECU01_0140	2522
glutamyl-aminopeptidase (AMPE HUMAN)3	ECU01_1470	2522
glutamyl-aminopeptidase (AMPE MOUSE)	ECU08_0070	11945
methionine aminopeptidase 2 (MAP2 yeast)	ECU10_0750	18732
signal peptidase, 21K sub (SPC3 CANFA)	ECU02_1140	398
signal peptidase, 18K sub (SPC4 CANFA)	ECU02_0760	30138
signal peptidase-like prt, bacterial type (TPL TREPA)	ECU06_1580	9718
similarity to mammalian microsomal signal peptidase sub (YJB2 yeast)	ECU06_1420	921
Other	3	3
gamma-glutamyl transpeptidase (GGT PIG)	ECU05_1240	2345
guanosine diphosphatase (GDA1 yeast)	ECU07_1260	4226
ribosomal protein S6 kinase (KS6 HUMAN)	ECU10_0570	3264
Cytoplasmic degradation
26S proteasome	31	29
proteasome alpha-type sub (PRC2 MOUSE)	ECU11_1670	4819
proteasome alpha-type sub (PRC3 HUMAN)	ECU08_1580	5658
proteasome alpha-type sub, w.sim (PRC3 HUMAN)	ECU11_1840	15572
proteasome alpha-type sub (PRC5 RAT)	ECU07_1420	4070
proteasome alpha-type sub (PRC6 LYCES)	ECU07_1040	2308
proteasome alpha-type sub (PRC6 HUMAN)	ECU10_0550	964
proteasome alpha-type sub (PRC8 yeast)	ECU09_0330	2784
proteasome alpha-type sub (PRC9 yeast)	ECU05_1340	12722
proteasome alpha-type sub (PRCZ DROME)	ECU05_1400	5602
proteasome beta-type sub (PRCB MOUSE)	ECU05_0290	13910
proteasome beta-type sub (PRCD yeast)	ECU10_1450	16903
proteasome beta-type sub (PRCE yeast)	ECU08_1870	3502
proteasome beta-type sub (PRCF yeast)	ECU09_0720	34307
proteasome beta-type sub (PRCG RAT)	ECU08_0280	9385
proteasome beta-type sub (PRCT yeast)	ECU02_0340	17312
proteasome regul sub 2 (HRD2 yeast)	ECU02_0480	4612
proteasome regul sub 3 (PSD3 HUMAN)	ECU05_1540	N.A.
proteasome regul sub 4 (MTS4 SCHPO)	ECU04_0310	2512
proteasome regul sub 4 (PRS4 CAEEL)	ECU07_1640	2512
proteasome regul sub 5A (PSD4 ARATH)	ECU10_0410	21081
proteasome regul sub 6 (PRS6 RAT)3	ECU08_1970	7592
proteasome regul sub 6 (PRS6 RAT)3	ECU10_0130	7592
proteasome regul sub 6A (TAT-binding prt 1) (PRSA ORYZA)	ECU10_1420	25944
proteasome regul sub 7 (PRS7 HUMAN)	ECU03_1330	6289
proteasome regul sub 8 (PRS8 SCHPO)	ECU09_1840	2784
proteasome regul sub 10 (PRSX SPETR)	ECU07_0190	254
proteasome regul sub 11 (PAD1 SCHPO)	ECU11_0570	3865
proteasome regul sub 12 (PRS12 ARATH)	ECU04_0420	17431
proteasome regul sub YTA6, AAA fam of ATPases (TBP6 yeast)	ECU11_0840	1607
proteasome regul sub YTA6, AAA fam of ATPases (TBP6 yeast)	ECU11_1030	4867
protein of the CDC48/PAS1/SEC28 fam of ATPases (AAA) (CC48 ARATH)	ECU01_1230	4243
Ubiquitin	3	1
monoubiquitin/carboxy-extension protein fusion (UBI1 CEP)	ECU02_1080	11608
ubiquitin (UBIQ STRPV)	ECU02_0740	11608
ubiquitin-like prt (SMT3 SCHPO)	ECU07_0660	N.A.
Ubiquitin carboxy-terminal hydrolase	4	4
ubiquitin C-terminal hydrolase (UBPB HUMAN)	ECU06_0910	17171
ubiquitin C-terminal hydrolase (UBPB yeast)	ECU03_0580	33800
ubiquitin C-terminal hydrolase (UBPC HUMAN)	ECU07_0410	2563
ubiquitin C-terminal hydrolase (UBPE yeast)	ECU03_0660	26528
Ubiquitin-activating enzyme E1	2	2
similarity to C-terminal of ubiquitin-activating enzyme E1 (YA7C SCHPO)	ECU02_1340	33176
ubiquitin-activating enzyme E1 (UBA1 yeast)	ECU03_0930	436
Ubiquitin-conjugating enzyme E2	8	8
ubiquitin-conjugating E2 sub (UBC1 HUMAN)	ECU01_0940	19083
ubiquitin-conjugating E2 sub (UBCB yeast)	ECU10_1540	3442
ubiquitin-conjugating E2 sub (UBC2 yeast)	ECU10_1310	3805
ubiquitin-conjugating E2 sub (UBC5 yeast)	ECU11_1990	12055
ubiquitin-conjugating E2 sub (UBC6 HUMAN)	ECU10_0940	10784
ubiquitin-conjugating E2 sub (UBC7 ARATH)	ECU01_1010	27686
ubiquitin-conjugating E2 sub (UBC7 CAEEL)	ECU04_0630	11631
ubiquitin-conjugating E2 sub (UBC8 yeast)	ECU08_0860	23208
Ubiquitin protein ligase E3	2	2
ubiquitin protein ligase E3A (UE3A HUMAN)	ECU04_0490	1334
ubiquitin protein ligase E3, RSP5-type (RSP5 yeast)	ECU10_1380	8661
Other Ubiquitins	4	4
ubiquitin fusion and degradation prt 1 (UFD1 yeast)	ECU10_1180	17081
ubiquitin fusion and degradation prt 2 (UFD2 yeast)	ECU04_1210	13295
WD-repeat protein involved in ubiquitin-dep proteolysis (DOA1 yeast)	ECU09_1740	7333
Ubi/L40 fusion protein	ECU07_1380	21798
Other	9	9
cytosol aminopeptidase (X-Leu / X-Pro), put (YA55 SCHPO)	ECU10_1770	2513
heat-shock protein H101, CLPB fam of ATP dep proteases (CLPB HAEIN)	ECU11_1420	777
O-sialoglycoprotein endopeptidase, put (YK18 yeast)	ECU09_0140	505
peptidase, put (YJ96 CAEEL)	ECU09_1070	1604
subtilisin-like serine protease (PEPC ASPNG)	ECU01_1130	8493
subtilisin-like serine protease (endopeptidase K) (PRTK TRIAL)	ECU03_1180	10413
X-Pro dipeptidase (PEPQ LACHE)	ECU04_0600	812
zinc metallopeptidase (YE94 SCHPO)	ECU06_0380	8296
zinc protease, insulinase fam (IDE DROME)	ECU06_0750	8816
VII. TRANSPORT FACILITATION	40	28 (+3)
Ion transporters	6	6
cation-transporting ATPase (ATC6 yeast)	ECU02_0330	5986
cation-transporting ATPase (ATC9 yeast)	ECU07_1500	3760
inorganic phosphate transp (PH88 yeast)	ECU11_1640	26554
Na+/H+ antiporter (NHA1 yeast)	ECU04_1470	2619
Na+-transporting V-type ATPase, proteolipid component (K subunit) (NTPK NTHR)	ECU03_1120	26969
zinc transp (endosomes) (ZNT4 HUMAN)	ECU11_1510	18329
Sugar transporters	3	2
glucose transp, type 1 (GTR1 PIG)	ECU07_1100	5993
glucose transp, type 3 (GTR3 CANFA)	ECU04_0210	5993
sugar permease (MALA BACST)	ECU11_1870	7340
Amino-acid and oligopeptide transporters	7	4
amino-acid transp, put (YEH4 yeast)	ECU11_1740	8558
amino-acid transp, put (YEU9 yeast)	ECU04_1190	8558
amino-acid transp, put (YEU9 yeast)	ECU05_0580	7535
amino-acid transp, put (YEU9 yeast)	ECU05_0160	8558
amino-acid transp, put (YEU9 yeast)	ECU09_1190	7535
methionine permease (MUP1 yeast)	ECU06_1480	5867
oligopeptide transp, PTR2 fam (OPT1 DROME)	ECU11_1050	16299
Lipid transporters	2	2
phospholipid-transporting ATPase 1A (AT1A BOVIN)	ECU06_0930	8202
phospholipid-transporting ATPase 2A (AT2A MOUSE)	ECU09_1440	3361
Purine and pyrimidine transporters	6	3
ADP/ATP carrier protein 1 (TLCA RICPR)	ECU10_0520	4531
ADP/ATP carrier protein 1 (TLCA RICPR)	ECU10_0540	4531
ADP/ATP carrier protein 1 (TLCA RICPR)	ECU08_1300	4531
ADP/ATP carrier protein 4 (TLCD RICPR)	ECU10_0420	4531
nicotinic acid transp, allantoate permease fam (NAT1 yeast)	ECU08_0640	15659
nucleoside transp (YEGT ECOLI)	ECU11_1880	4852
ABC transporters	13	8
ABC transp, EF-3 subfam (GC20 yeast)	ECU05_1190	8484
ABC transp, folate transp (FOL1 CAEEL)	ECU11_1600	1119
ABC transp, MDR subfam (ABC7 MOUSE)	ECU04_0480	10005
ABC transp, MDR subfam (ABC7 HUMAN)3	ECU01_0200	10005
ABC transp, MDR subfam (ABC7 HUMAN)3	ECU01_1410	10005
ABC transp, MDR subfam, mito (ATM1 yeast)	ECU11_1200	6032
ABC transp, MDR subfam, put (Y288 THEMA)	ECU03_0240	6032
ABC transp, MDR subfam, put (YETI SCHPO)	ECU10_1230	6032
ABC transp, PDR5 subfam (PDR5 yeast)	ECU03_0390	3156
ABC transp, white prt (CRD2 CANAL)	ECU08_0110	23157
ABC transp, white prt (CDR2 CANAL)	ECU10_1520	47
ABC transp, white prt (WHIT DROME)	ECU07_0560	5613
similarity to yeast ABC transporter-like fragment (PDRF yeast)	ECU11_1340	47
Other	3	3
aquaporin-like prt, MIP fam (AQPA RANES)	ECU07_0740	21370
frataxine-like prt (FRDA ARATH)	ECU01_1310	18405
soma ferritin (FRIS LYMST)	ECU06_1380	5913
VIII. INTRACELLULAR TRANSPORT	72	67 (+3)
Nuclear transporter	10	9
ATP-dep RNA helicase involved in mRNA export (DBP5 yeast)	ECU02_1520	5153
exportin (CRM1 SCHPO)	ECU11_0240	22377
importin (karyopherin), ?1 sub (IMA1 SCHPO)	ECU11_1760	13351
importin (karyopherin), b1 sub (IMB1 yeast)	ECU10_1240	7330
nuclear GTP-Bprt (GSP1 yeast)	ECU04_1560	1167
nucleoporin NUP155 (N155 rat)	ECU06_0470	N.A.
nucleoporin NUP116 (N116 yeast)	ECU11_1820	174
poly (A)+ RNA export protein (RAE1 SCHPO)	ECU08_0690	8825
ran-specific GTPase-activating prt (RANG yeast)	ECU02_0140	5393
ran-specific GTPase-activating prt (RANG yeast)	ECU05_0620	2716
Vesicular transport
ADP ribosylation factor (ARF)	4	4
GTP-Bprt, ARF fam (ARF1 yeast)3	ECU10_0090	12490
GTP-Bprt, ARF fam (ARFM CAEEL)	ECU03_0470	27194
GTP-Bprt, ARF fam (ARL1 DROME)3	ECU08_1930	12490
GTP-Bprt, SAR-type, ARF fam (SAR1 TRIRI)	ECU05_0090	65
COP I coat	6	6
coatomer complex, alpha sub (COPA BOVIN)	ECU01_1290	2122
coatomer complex, beta sub (COPB yeast)	ECU08_1100	9678
coatomer complex, beta prime sub (COPP HUMAN)	ECU08_1250	13702
coatomer complex, gamma sub (COPG SCHPO)	ECU03_0270	5406
coatomer complex, delta sub (COPD CAEEL)	ECU08_0340	2354
coatomer complex, zeta sub (COPZ yeast)	ECU08_0680	11273
COP II coat	3	3
COPII, protein transport prt SEC13 (SC13 PICPA)	ECU11_1450	14100
COPII, protein transport prt SEC23 (SC23 yeast)	ECU11_0790	170
COPII, protein transport prt similar to SEC31 (WEB1 yeast)	ECU08_0210	21263
RAB proteins	5	5
RAS-rel GTP-Bprt YPT1 (YPT1 SCHPO)	ECU03_1430	454
RAS-rel GTP-Bprt RAB1 (RB1B ARATH)	ECU04_0680	690
RAS-rel GTP-Bprt RAB5 (RAB5 TOBAC)	ECU08_0730	13860
RAS-rel GTP-Bprt RAB6 (YPT6 yeast)	ECU09_0170	7590
RAS-rel GTP-Bprt RAB10 (YPT2 SCHPO)	ECU09_1450	30256
Other	17	16
endosomal prt of late intermediate endocytic compartment (TM21 MESAU)	ECU02_0960	21116
GTP/GDP exchange factor for ARF (GEA1 yeast)	ECU10_1140	16084
retrieval of ER membrane proteins from the early Golgi compartment (RER1 yeast)	ECU08_0700	16935
synaptobrevin-rel prt (SNC2 yeast)	ECU05_0495	102
synaptobrevin-rel prt (SYBR ARATH)	ECU11_0980	1961
syntaxin (STX5 HUMAN)	ECU05_0820	7094
syntaxin-binding prt (STB2 HUMAN)	ECU02_0430	2256
syntaxin-like prt (SFT2 yeast)	ECU09_0940	31303
syntaxin-rel prt, put (YJD7 yeast)	ECU11_1560	6865
transitional ER ATPase (TERA MOUSE)	ECU05_1140	2971
transitional ER ATPase (TERA RAT)	ECU01_1050	N.A.
vesicle-associated membrane prt (VAMP MOUSE)	ECU11_0640	17232
vesicular integral prt (VP36 CANFA)	ECU09_0550	11728
vesicular transport prt (P115 RAT)	ECU08_0170	13435
vesicular transport prt, from the ER to Golgi (BOS1 yeast)	ECU07_1620	22144
vesicular transport prt, from the ER to Golgi (BOS1 yeast)	ECU07_0430	3339
vesicular transport prt, Golgi retrograde traffic (VTI1 yeast)	ECU04_0800	1606
Vacuolar transport
Vacuolar H+-ATPase (V0V1)	11	11
H+-ATPase V0, 95K sub (VPH1 yeast)	ECU09_1790	1036
H+-ATPase V0, 16K sub (VATL HUMAN)	ECU06_0190	5809
H+-ATPase V0, 67K sub (VATL HUMAN)	ECU07_1350	9458
H+-ATPase V1, A sub (VATA SCHPO)	ECU11_1280	520
H+-ATPase V1, B sub (VATB CANTR)	ECU10_1040	9975
H+-ATPase V1, C sub (VATC yeast)	ECU03_0500	2555
H+-ATPase V1, D sub (VATD SCHPO)	ECU10_0140	16492
H+-ATPase V1, E sub (VATE NEUCR)	ECU05_0405	23153
H+-ATPase V1, F sub (VATF RAT)	ECU03_0305	5608
H+-ATPase V1, 54K sub (VM13 yeast)	ECU08_0250	37948
H+-ATPase V1, 41K sub (VATX yeast)	ECU08_1520	11125
Other	3	3
vacuolar protein sorting-associated prt (VPS13 yeast)	ECU04_0700	11512
vacuolar protein sorting-associated prt (VP45 yeast)	ECU06_1460	9979
vacuolar protein sorting-associated prt, put (YAB3 SCHPO)	ECU03_0900	5343
Extracellular transport (secretion)	3	3
RAB-GDP dissociation inhibitor (GDI1 yeast)	ECU11_0350	14139
RAB-GDP dissociation inhibitor, put (YD4C SCHPO)	ECU02_1410	21892
recessive suppressor of secretory defect (RSD1 yeast)	ECU03_1160	5727
Cellular import	6	4
b1-adaptin, large sub (ADB6 yeast)	ECU06_0770	16520
adaptin, large sub (AP47 MOUSE)	ECU02_0540	N.A.
adaptin, small sub (AP19 yeast)	ECU08_0150	N.A.
dynamin-like vacuolar protein sorting prt (VPS1 yeast)	ECU10_1700	3764
dynamin-rel prt (DYN3 RAT)	ECU01_1210	6895
vesicular fusion prt SEC18 (SC18 yeast)	ECU03_1410	9195
Other intracellular-transport activities	4	3
DNAJ homolog 2 involved in mitochondrial protein import (MAS5 yeast)	ECU07_0760	15443
similarity to 14.3.3 prt (143B RAT)	ECU03_1010	5133
translocase involved in protein import, mito (IM22 SCHPO)	ECU07_0240	1411
translocase involved in protein import, mito (TOM70 yeast)	ECU09_0870	N.A.
IX CELLULAR ORGANIZATION AND BIOGENESIS	69	60 (+2)
Cell surface	7	4
glypican, w.sim (GPC4 MOUSE)	ECU01_0110	N.A.
glypican, w.sim (GPC4 MOUSE)	ECU01_1500	N.A.
similarity to HDL-Bprt (HBP HUMAN)	ECU06_1470	5706
similarity to mammalian integral membrane prt (polyposis locus prt 1) (DP1 MOUSE)	ECU09_1950	28034
similarity to Plasmodium membrane prt (A412 PLAFA)	ECU11_1320	13302
similarity to Saccharomyces integral membrane prt (ORM1 yeast)	ECU11_1150	8619
spore wall protein SWP1 (SWP1 ENCCU)	ECU10_1660	N.A.
Cytoskeleton
Actin cytoskeleton	12	12
a-actinin, non muscle (AACN CHICK)	ECU09_0290	11489
actin (ACT1 STRFN)	ECU01_0460	11571
actin-like 53K prt (ACT BRUMA)	ECU04_1090	14552
actin-rel prt (ARP5 yeast)	ECU05_0400	32016
actin depolymerizing factor (ADF BRANA)	ECU10_0360	3096
calponin H2-like prt (MP20 DROME)	ECU03_1150	4303
coil-coiled myosin-like prt, put (YAV4 SCHPO)	ECU09_1690	15286
leucine-rich repeat prt, villin/gelsolin fam (FLII DROME)	ECU09_0200	11496
LIM domain-containing prt (SLI3 MOUSE)	ECU11_0340	4375
myosin heavy chain, non-muscle type A (MYST RABI)	ECU04_1000	847
myosin heavy chain, non-muscle isoform 2 (MYS2 yeast)	ECU09_1970	6098
myosin reg light chain (MLRH CAEEL)	ECU03_1570	10000
Microtubule cytoskeleton	15	13
α-tubulin (TBA HAECO)	ECU07_1190	7432
a-tubulin folding cofactor D (ALF1 yeast)	ECU06_0220	N.A.
b-tubulin (TBB4 XENLA)	ECU03_0820	2658
g-tubulin (TBG XENLA)	ECU08_0670	33601
binds microtubules (BIM1 yeast)	ECU01_1030	16472
caltractin (centrin) (CATR CHLRE)	ECU07_1230	25600
dynein heavy chain (DYHC yeast)	ECU10_0640	18616
dynein light chain 1 (DYL1 yeast)	ECU01_0260	10577
kinesin-rel prt (KIP2 yeast)	ECU10_1000	9006
kinesin-rel prt (KINH STRPV)	ECU08_0890	1661
kinesin-rel prt (mitotic) (KIF2 HUMAN)	ECU11_0470	6834
kinesin-rel prt (organelle transport) (KIF4 MOUSE)	ECU05_0060	15091
kinesin-like DNA-Bprt (KID HUMAN)	ECU11_2020	14579
kinesin-like prt A (carboxy-terminal) (KATA ARATH)	ECU10_0320	14579
ser/thr protein phosphatase involved in microtubule organization (PP4 HUMAN)	ECU10_1280	331
Endoplasmic reticulum and Golgi	5	5
ER membrane prt degrading misfolded ER luminal proteins (DER1 yeast)	ECU11_1920	23651
ER membrane prt regulating the retention of ER resident proteins (G25L CANFA)	ECU03_1260	970
Golgi GDP-mannose transp (GOG5 yeast)	ECU03_0150	20184
Golgi membrane prt (YAT2 SCHPO)	ECU01_0530	8332
sorting nexin (Golgi retention) (SNX3 yeast)	ECU05_0840	16742
Nucleus	6	5
nuclear envelope prt, w.sim (NDC1 yeast)	ECU02_0090	N.A.
nuclear movement prt (NUDC EMENI)	ECU01_1280	1474
nuclear prt (RG1 yeast)	ECU05_0710	6696
nuclear prt, NHP2/RS6 family (NHPX yeast)	ECU07_0460	18981
nuclear prt, put (YKJ5 yeast)	ECU08_0570	25469
nuclear scaffold prt (BIMA EMENI)	ECU11_1160	1770
Chromosome structure	18	18
ATPase component of the two-subunit chromatin remodeling factor (ISWI DROME)	ECU10_1320	5126
chromatin assembly factor 1, 60K sub (CAC2 yeast)	ECU08_1260	7278
chromatin structure modulator (SPT6 yeast)	ECU07_1690	494
chromosome condensation regulator (RCC SCHPO)	ECU04_1500	14306
condensin sub (CND1 SCHPO)	ECU02_1240	20360
condensin sub (CND3 SCHPO)	ECU08_0610	3664
heterochromatin prt (CBX1 HUMAN)	ECU03_0180	9233
histone-Bprt N1/N2 (HIBN XENLA)	ECU05_0370	16525
histone H2A (H2A1 TETPY)	ECU02_0720	30096
histone H2B(H2B ENTIN)	ECU08_0410	7189
histone H3 (H3 CAEEL)	ECU03_1460	4225
histone H3 (H3 VOLCA)	ECU09_0450	784
histone H4 (H4 DROME)	ECU09_0440	16599
HMG1 (HMG1 CHICK)	ECU06_1270	8717
HMG2 (NHP2 yeast)	ECU11_0940	6404
similarity to zuotin (ZUO1 yeast)	ECU01_0370	14621
structure-specific recognition protein (SSRP MOUSE)	ECU07_1010	2846
histone-H1	ECU11_1790	6031
Other	6	3
belongs to the cytochrome b5 fam, put (YDAA SCHPO)	ECU01_1115	N.A.
belongs to the ERV1/ARL family, mito (ERV1 yeast)	ECU06_1090	11755
polar tube protein 1 (PTP1 ENCCU)	ECU06_0250	N.A.
polar tube protein 2 (PTP2 ENCCU)	ECU06_0240	N.A.
similarity to E. coli periplasmic divalent cation tolerance prt (CUTA ECOLI)	ECU04_1360	34677
similarity to chloroplast 20Kda- RNP (R028 SPIOL)	ECU01_0840	7169
X. CELLULAR COMMUNICATION / SIGNAL TRANSDUCTION	26	25 (+1)
Kinases	12	12
calmodulin dep protein kinase (BYR2 SCHPO)	ECU03_0630	2005
cAMP-dep ser/thr protein kinase, a sub (PKX1 HUMAN)	ECU07_0520	8114
cAMP-dependent protein kinase, ? sub (KAPR DROME)	ECU08_0930	4437
phosphatidylinositol-3-kinase, carboxy-terminal (PI3K ARATH)	ECU10_0590	4424
phosphatidylinositol 4-kinase, cat sub (PIK1 yeast)	ECU03_1100	13317
phosphatidylinositol 4-kinase, alpha sub, carboxy-terminal (STT4 yeast)	ECU11_0450	10311
phosphatidylinositol-4-phosphate 5-kinase (MSS4 yeast)	ECU03_0330	13519
protein kinase, PI3/PI4 fam (ERS1 yeast)	ECU02_1130	16642
protein kinase, PI3/PI4 fam, put (YAMB SCHPO)	ECU05_0540	11261
protein kinase C (KPC2 ALPCA )	ECU01_1320	14541
ser/thr protein kinase, MNB/DYRK subfam (YAK1 yeast)	ECU11_0180	11590
SNF1-related protein kinase (KI10 ARATH)	ECU08_1480	3171
Guanine nucleotide-binding proteins	7	7
b-transducin repeat-containing prt (TRCB XENLA)	ECU05_1010	5640
GTP-Bprt, RHO subfam (RHO1 CANAL)	ECU02_0410	24060
GTP-Bprt, RHO subfam (RHO1 DROME)	ECU10_0350	437
guanine nucleotide-Bprt, b sub (GBB2 MOUSE)	ECU05_0740	17643
guanine nucleotide-Bprt, b sub (GBLP DROME)	ECU08_0310	20401
guanine nucleotide-Bprt, b sub (GBLP SCHPO)	ECU09_1770	2481
guanine nucleotide-Bprt, b sub (GBLP TOBAC)	ECU08_1110	21568
Other	7	6
ankyrin repeat-containing prt (ANK1 MOUSE)	ECU03_1590	4962
ankyrin repeat-containing prt (YA2A SCHPO)	ECU10_0720	27152
calmodulin (CALM NEUCR)	ECU09_1220	12971
calmodulin-binding protein, w.sim (CN1A BOVIN)	ECU05_0700	N.A.
phosphatidylinositol transfer prt (PPI2 MOUSE)	ECU05_0930	6874
similarity to adenylate cyclases of class 3, put (Y891 MYCTU)	ECU06_0960	14387
translocates to the nucleus after nutrient stimulation (ZPR1 HUMAN)	ECU04_1480	3858
XI. CELL RESCUE, DEFENSE, CELL DEATH AND AGING	22	16 (+1)
DNA repair (e.g. direct repair, base excision)	9	6
3-methyl-adenine DNA glycosylase (3MG HUMAN)	ECU05_1590	N.A.
3-methyl-adenine DNA glycosylase (3MGH BACSU)	ECU11_0140	N.A.
8-oxoguanine DNA glycosylase (OGG1 yeast)	ECU08_0770	15287
DNA excision repair prt (ERC1 MOUSE)	ECU10_1330	12298
DNA lyase of class II (APE1 HUMAN)	ECU06_1360	N.A.
DNA lyase, endonuclease 3 (END3 SCHPO)	ECU08_0880	8003
DNA lyase, endonuclease 4 (APN1 CAEEL)	ECU11_1550	21974
DNA repair protein RAD51 RA51 CHICK)	ECU11_0820	2437
structure-specific nuclease (RAD2 SCHPO)	ECU03_1080	6736
Detoxification	10	8
adrenodoxin (ferredoxin) (FER2 RICPR)	ECU07_0600	5057
glutathione peroxidase (GSHH RAT)	ECU02_0440	28294
hydroxyacyl glutathione hydrolase (GLO2 yeast)	ECU02_0580	2705
manganese superoxide dismutase, mito (SODM BACCA)	ECU11_1080	12829
NADPH-cytochrome P450 RDase (NCPR RABIT)	ECU05_0240	13934
NADPH-adrenodoxin oxidoRDase (ADRO yeast)	ECU11_1310	1280
thioredoxin, H-type (THIH ORYZA)	ECU01_0930	N.A.
thioredoxin, put (YPD3 CAEEL)	ECU01_0720	11621
thioredoxin peroxidase (TDX FASHE)	ECU03_1190	13299
thioredoxin RDase (TRXB BORBU)	ECU01_0680	N.A.
Other	3	2
DNA damage-responsive protein kinase (ALK1 yeast)	ECU03_0890	527
longevity assurance prt 1 (LAG1 SCHPO)	ECU08_1350	12276
similarity to human cell apoptosis-related gene TFAR19 (TF19 HUMAN)	ECU11_1360	N.A.
1 The number of O. bayeri ORFs assigned to the corresponding functional categories but without homologs in the E. cuniculi genome (listed in Table 2) is indicated in parentheses. N.A. = absent from the O. bayeri genome survey
2 Contigs designated in italics have been found to hit more than one E. cuniculi homolog; counted as only one O. bayeri protein.
3 E. cuniculi multi-copy gene (no difference at the amino-acid level), counted as same number of proteins in O. bayeri.
Numbers in parentheses correspond to the number of additional proteins corresponding to the functional category found in O. bayeri but absent in E. cuniculi
			1
