# Supplementary material for: Draft genome sequence of the Daphnia pathogen Octosporea bayeri: insights into the gene content of a large microsporidian genome and a model for host-parasite interactions
Source: Genome Biol. 2009 Oct 6;10(10):R106. doi: 10.1186/gb-2009-10-10-r106 (PMC2784321; doi:10.1186/gb-2009-10-10-r106)
Supplement: Additional data file 7 — Repetitive elements we identified in the O. bayeri genome. [file gb-2009-10-10-r106-S7.XLS]

## Sheet: Sheet1
Name	From	To	Name	From	To	Class	Dir	Sim	Pos	Score
Contig_692	199	285	POT2	110	185	DNA/Mariner	c	0.7821	0.7821	310
Contig_1358	215	252	Ylli	4567	4604	NonLTR/L1	c	0.8421	0.8421	210
Contig_3029	87	178	TCA1_I	3923	4018	LTR	d	0.7582	0.7582	287
Contig_3155	76	111	Mariner-4B_AF	1433	1469	DNA/Mariner	d	0.8919	0.8919	232
Contig_3397	424	488	TCA2_I	3785	3860	LTR/Copia	c	0.8116	0.8116	254
Contig_4636	1292	1373	DGI_SP	3280	3355	Interspersed_Repeat	c	0.7436	0.7436	256
Contig_5420	1549	1669	PCAL_I	3507	3623	LTR/Copia	d	0.678	0.678	263
Contig_5449	232	264	IMPALA	74	106	DNA/Mariner	d	0.8788	0.8788	226
Contig_5724	24	93	GYARLI1_I	971	1046	LTR/Gypsy	d	0.75	0.75	224
Contig_7295	564	593	Coprina_Cc1	926	955	NonLTR/Penelope	d	0.9	0.9	234
Contig_12877	64	117	Gypsy1-I_AO	1938	1993	LTR/Gypsy	d	0.8182	0.8182	249
Contig_14142	12	54	Polinton-1_GI	926	968	DNA/Polinton	c	0.8372	0.8372	249
Contig_14715	724	815	TF2_I	1254	1343	LTR/Gypsy	c	0.7283	0.7283	272
Contig_23093	110	157	PCAL_I	1266	1315	LTR/Copia	d	0.8	0.8	241
Contig_26202	171	208	Gypsy-1-I_AF	6206	6243	LTR/Gypsy	c	0.8421	0.8421	201
Contig_26369	409	472	VADER	204	265	Interspersed_Repeat	d	0.7969	0.7969	215
Contig_26525	640	750	Mariner1_AO	418	530	DNA/Mariner	c	0.7321	0.7768	210
Contig_26743	58	123	TDH2_I	1579	1640	LTR	d	0.8	0.8	208
Contig_26961	153	218	TSE3_I	861	921	LTR	d	0.7937	0.7937	238
Contig_27413	1	92	Mariner2N1_AO	1535	1628	DNA/Mariner	c	0.7556	0.7556	220
Contig_27414	51	139	TCA2_I	3442	3523	LTR/Copia	d	0.7805	0.7805	234
Contig_27616	28	105	Polinton-1_GI	3962	4028	DNA/Polinton	c	0.7857	0.7857	228
Contig_27680	81	139	TDH2_I	1605	1667	LTR	c	0.7705	0.7705	203
Contig_27753	396	434	TELREP1_PC	1350	1388	Simple/Sat	d	0.8718	0.8718	237
Contig_27881	83	146	FOT1_CA	141	211	DNA/Mariner	c	0.7879	0.7879	218
Contig_28530	397	465	TSE1_I	3845	3904	LTR	d	0.7619	0.7619	221
Contig_29144	141	214	DGI_SP	2852	2929	Interspersed_Repeat	c	0.7368	0.7368	221
Contig_29177	24	60	copia-1-I_AF	821	856	LTR/Copia	d	0.8649	0.8649	214
Contig_29866	296	364	LTRTF2	23	95	LTR/Gypsy	c	0.7808	0.7808	232
Contig_30192	209	250	TF2_I	2042	2084	LTR/Gypsy	d	0.8372	0.8372	219
Contig_30290	168	230	TY2_I	3824	3883	LTR	c	0.7705	0.7705	223
Contig_30316	165	198	Gypsy-1-LTR_AF	491	524	LTR/Gypsy	d	0.8824	0.8824	203
Contig_30588	136	183	TY4	4459	4502	LTR/Copia	c	0.8444	0.8444	219
Contig_30994	264	337	DGI_SP	2297	2366	Interspersed_Repeat	c	0.7361	0.7361	269
Contig_31028	78	148	PUNTRIP_NC	721	788	DNA	c	0.7681	0.7681	207
Contig_31218	59	126	TSU4-I_SB	4919	4984	LTR/Copia	d	0.7681	0.7681	216
Contig_31575	11	68	TY2_I	4282	4342	LTR	d	0.7705	0.7705	204
Contig_31762	40	126	TDH2_I	4204	4294	LTR	d	0.7727	0.7727	204
Contig_32000	288	362	Gypsy-1-I_RO	4676	4755	LTR/Gypsy	c	0.7821	0.7821	228
Contig_32139	36	113	TCA3_LTR	197	270	LTR/Gypsy	d	0.7632	0.7632	223
Contig_32212	49	110	Mariner4_AO	589	645	DNA/Mariner	c	0.8305	0.8305	209
Contig_32371	1	146	Mariner1_AO	446	609	DNA/Mariner	c	0.74	0.7667	224
Contig_32404	252	303	YETI-I_PA	4774	4823	LTR/Gypsy	c	0.7885	0.7885	205
Contig_32481	57	127	Mariner-4B_AF	1549	1620	DNA/Mariner	c	0.8143	0.8143	238
Contig_33014	36	113	LMR1_LM	6991	7067	NonLTR	d	0.7368	0.7368	223
Contig_33391	345	388	MarinerN-2_AO	264	305	DNA/Mariner	c	0.814	0.814	206
Contig_33903	42	101	TF2_I	1970	2026	LTR/Gypsy	c	0.7797	0.7797	223
Contig_34170	39	134	SCTRANSP	296	393	DNA	c	0.7347	0.7347	220
Contig_34449	3	40	YETI-I_PA	5321	5358	LTR/Gypsy	c	0.8421	0.8421	221
Contig_34587	9	77	YETI-I_PA	4277	4345	LTR/Gypsy	d	0.7857	0.7857	219
Contig_34788	35	97	Hop	2733	2795	DNA/MuDR	d	0.7188	0.7188	235
Contig_34794	59	126	RPS1_CA	248	318	Interspersed_Repeat	d	0.7536	0.7536	230
Contig_34889	25	101	TCA2_I	4143	4223	LTR/Copia	d	0.7722	0.7722	223
Contig_35330	70	150	Gypsy-1-I_RO	3285	3363	LTR/Gypsy	c	0.7722	0.7722	230
Contig_35357	23	66	TCA2_I	3815	3859	LTR/Copia	c	0.8222	0.8222	215
Contig_35514	5	71	Gypsy-2-I_AF	1425	1500	LTR/Gypsy	c	0.7971	0.7971	225
Contig_35729	38	103	TY4	835	897	LTR/Copia	d	0.7385	0.7385	207
Contig_35760	2	47	TY4	248	296	LTR/Copia	d	0.8298	0.8298	210
Contig_35969	101	148	TCA3_I	3330	3381	LTR/Gypsy	d	0.78	0.78	214
Contig_36230	11	103	Gypsy1-I_AO	1159	1256	LTR/Gypsy	d	0.7957	0.7957	219
Contig_36401	18	66	TCN760	635	682	Interspersed_Repeat	c	0.8163	0.8163	247
Contig_36522	237	308	TSE3_I	2038	2116	LTR	c	0.7973	0.7973	232
Contig_37230	66	104	TKM1_I	1828	1867	LTR	d	0.825	0.825	227
Contig_37335	45	106	I-2_AO	786	843	NonLTR/I	c	0.7833	0.7833	219
Contig_37605	56	129	DGI_SP	2290	2365	Interspersed_Repeat	c	0.7778	0.7778	286
Contig_37686	30	120	LTR1_AO	72	157	LTR	c	0.7416	0.7865	227
Contig_38015	40	84	TELREP1_PC	1337	1382	Simple/Sat	c	0.8043	0.8043	230
Contig_38095	18	78	TSU4-I_SB	1705	1763	LTR/Copia	d	0.7833	0.7833	212
Contig_39296	863	939	Gypsy-1-I_AF	1118	1195	LTR/Gypsy	d	0.7564	0.7564	216
Contig_39776	21	166	TCN4-I	4956	5114	LTR	d	0.7143	0.7143	372
Contig_39964	5	121	SCTRANSP	755	854	DNA	d	0.7624	0.7624	203
Contig_40186	63	135	TDH2_I	3805	3877	LTR	d	0.7123	0.7123	219
Contig_41408	18	93	YETI-I_PA	863	930	LTR/Gypsy	c	0.7917	0.7917	206
Contig_41417	27	99	Mariner4_AO	607	680	DNA/Mariner	d	0.7945	0.7945	234
GIRI - Genetic Information Research Institute (http://www.girinst.org/)
Kohany O, Gentles AJ, Hankus L, Jurka J (2006). Annotation, submission and screening of repetitive elements in
Repbase: RepbaseSubmitter and Censor. BMC Bioinformatics, Oct 25;7:474
